# Supplementary material for: Functional Analysis of the Arabidopsis thaliana CDPK-Related Kinase Family: AtCRK1 Regulates Responses to Continuous Light
Source: Int J Mol Sci. 2018 Apr 25;19(5):1282. doi: 10.3390/ijms19051282 (PMC5983578; doi:10.3390/ijms19051282)
Supplement: Supplementary file 1 [file ijms-19-01282-s001.zip]

Archive with 6 entries (6 files):
- Baba et.al._revised_Supplement table 2.xlsx
- Baba et.al._revised_Supplement figure1.eps
- Baba et.al._revised_Supplement figure2.eps
- Baba et.al._revised_Supplement figure3.eps
- Baba et.al._revised_Supplement figure4.eps
- Baba et.al._revised_Supplement table 1.xlsx
