# Supplementary material for: Functional Analysis of the Arabidopsis thaliana CDPK-Related Kinase Family: AtCRK1 Regulates Responses to Continuous Light
Source: Int J Mol Sci. 2018 Apr 25;19(5):1282. doi: 10.3390/ijms19051282 (PMC5983578; doi:10.3390/ijms19051282)
Supplement: Supplementary file 1 [file ijms-19-01282-s001.zip › Baba et.al._revised_Supplement table 2.xlsx]

## Sheet: cDNA cloning
Primer for cloning of the CRK genes cDNA's
CRK1_5'_BAmHI	ACATCggatcctATGGGGATCTGTCATGGAAAACCC
CRK1_3'_EcoRV	GATGTgatatccagcAGCTTTTTGTAAGGTCCGAGAAGACACGCC
CRK2_5'_KpnI	ACATCggtacctATGGGAGGCTGTACTTCCAAACCTTC
CRK2_3'_XhoI	GATGTctcgaggcTCGCGTTTTCGCTAAAGATTGTCGAGTCGAG
CRK3_5'_BAmHI	ACATCggatcctATGGGGCAATGTTACGGGAAGGTTA
CRK3_3'_EcoRV	GATGTgatatccagcGCGAGGTCTTGCGTGAGCAGCACGA
CRK4_5'_EcoRI	ACATCgaattctATGGGTCATTGTTACAGCCGGAACATC
CRK4_3'_EcoRV	GATGTgatatccagcCCTAGGTCTCGAGCTTGAGCTTCGT
CRK6_5'_KpnI	ACATCggtacctATGGGCCACTGTTACAGCCGGA
CRK6_3'_EcoRI	GATGTgaattcgcTCTCATTGGTCTCGAGCTCGAGCTTCG
CRK7_5'SalI	ACATCgtcgactcATGGGGCTGTGTCATGGGAAACC
CRK7_3'_EcoRv	GTAAGATATCCTGCCGCTTTCTGCAATGTAC
CRK8_5'_SalI	ACATCgtcgactcATGGGAGGCTGTACTTCCAAACCCT
CRK8_3'_XhoI	GATGTctcgaggcCCGGGTAGTTTTCCCCGAGGCTCGA

## Sheet: QPCR
QPCR Primer for expression of the CRK genes
CRK1FW	AGTAACGCCATTGTTAGATGAGAA
CRK1REv	AGTGGAGAGGAAAGAAGAAACCA
CRK2FW	GTATCCAGAAAAATCCGACAGG
CRK2REv	CAGCCAAATGAAAAGAGAAAGG
CRK3FW	TCTTCATCAGAACAGAGCAAATAGA
CRK3REv	GAACAAAACAAACGGACGAAA
CRK4FW	CTTGAAATGGAAGTGAAGTCAGG
CRK4REv	CCAGAAGAACAACACCTCTCCA
CRK5-F5	CAACGAACAATGAAGGCAAAA	Rigó et. al (2013)
CRK5-R6	GATCTCGCCGGAGTCTTCTT	Rigó et. al (2013)
CRK6FW	CAAGACAAAAACATCGACTGAAAA
CRK6REv	GGTTCCTCTGAAAACAAAATGCT
CRK7FW	TAAGACATTCTGATGGGAAGCTAAGT
CRK7REv	ATCTAATTCTCTTCTACGCTTTCTGC
CRK8FW	CGGTGAAGATAACGAAAACAAAC
CRK8REv	ACATTTCCAATACCAATCCAAGA
GAPDH2 -FW	AATGGAAAATTGACCGGAATGT
GAPDH2 -Rev	CGGTGAGATCAACAACTGAGACA
	Rigó, G.; Ayaydin, F.; Tietz, O.; Zsigmond, L.; Kovács, H.; Páy, A.; Salchert, K.; Darula, Zs. ; Medzihradszky, K.F.; Szabados, L.; Palme, K.; Koncz, Cs.; Cséplő, Á. Inactivation of plasma membrane-localized CDPK-RELATED KINASE5 decelerates PIN2 exocytosis and root gravitropic response in Arabidopsis. Plant Cell 2013, 25, 1592-1608.

## Sheet: QPCR For mutant
QPCR Primer for test the expression of the CRK genes in T-DNA mutants
CRK1_T-DNA_qPCR_5'	CGCATGAACTAAAGATTCCATCTG
CRK1_T-DNA_qPCR_3'	GCTCCCGAAGATACGCTAAC
CRK2_T-DNA_qPCR_5'	TGGGTATACTTGCTCTGCTAAG
CRK2_T-DNA_qPCR_3'	TTCACTTCTCTTCTCACATCCTC
CRK3_T-DNA_qPCR_5'	GGATCATCCTATTGCTGTCAAGA
CRK3_T-DNA_qPCR_3'	CTCCCTGCGAACATCTTCAA
CRK4_T-DNA_qPCR_5'	ACCGGCATGCTTCGATTC
CRK4_T-DNA_qPCR_3'	GCTTTGGAAAGGGCTAATGTTATATG
CRK8_T-DNA_qPCR_5'	ACAGGCTTTATCTGGACATAAGAA
CRK8_T-DNA_qPCR_3'	AAGCTCACCACCTTCACATAG

## Sheet: T-DNA insert mapping
Primers for T-DNA insert mapping
CRK1/1LP	TCAAGCCAGGTTAGAGATGTTG
CRK1/1RP	ACAACGTTAAACCACCAAACC
CRK1/3LP	ATGGGTAGGCAAACCAAAATC
CRK1/3RP	GCTTTTTGATTGTTGCTCGAC
CRK2/1LP	AAGGAAGCTACTTCACCACCC
CRK2/1RP	ATGGCTCAAACAAGAGGACAG
CRK2/6LP	TTTTGATGTCCAGATAACGCC
CRK2/6RP	CCTTTTTACACGCCTAGTCCC
CRK3/1LP	AGATTCAGCCTCTAACTCCGG
CRK3/1RP	GAGCTTTCAAAAGTGAAGCCC
CRK4/1LP	CCTCGCAAGATAATGATTTCAC
CRK4/1RP	TCTTCATCTTGCCTTTCTTCG
CRK4/2LP	CCTCGCAAGATAATGATTTCAC
CRK4/2RP	CTTCGAAGTTCTTCCCAAACC
CRK8/1LP	CCTTTCTTCCCCTTTTACACG
CRK8/1RP	GCTGAGAATTCTCCTCCTTGG
Fish2	CAGTCATAGCCGAATAGCCTCTCCA	Ríos et al. (2002)
LBa1	TGGTTCACGTAGTGGGCCATCG	Alonso et. al. (2003)
LBb1	GCGTGGACCGCTTGCTGCAACT	Alonso et. al. (2003)
LBb1.3	ATTTTGCCGATTTCGGAAC	Alonso et. al. (2003)
Ríos, G., Lossow, A., Hertel, B., Breuer, F., Schaefer, S., Broich, M., Kleinow, T., Jásik,
J., Winter, J., Ferrando, A., Farrás, R., Panicot, M., Henriques, R., Mariaux, J.B.,
Oberschall, A., Molnar, G., Berendzen, K., Shukla, V., Lafos, M., Koncz, Z., Rédei, G.P.,
Schell, J., Koncz, C. (2002) Rapid identification of Arabidopsis insertion mutants by non-
radioactive detection of T-DNA tagged genes. Plant J. 32: 243-253.
Alonso, J.M., Stepanova, A.N., Leisse, T.J., Kim, C.J., Chen, H., Shinn, P., Stevenson,
D.K., Zimmerman, J., Barajas, P., Cheuk, R., Gadrinab, C., Heller, C., Jeske, A.,
Koesema, E., Meyers, C.C., Parker, H., Prednis, L., Ansari, Y., Choy, N., Deen, H.,
Geralt, M., Hazari, N., Hom, E., Karnes, M., Mulholland, C., Ndubaku, R., Schmidt, I.,
Guzman, P., Aguilar-Henonin, L., Schmid, M., Weigel, D., Carter, D.E., Marchand, T.,
Risseeuw, E., Brogden, D., Zeko, A., Crosby, W.L., Berry, C.C. and Ecker, J.R. (2003)
Genome-wide insertional mutagenesis of Arabidopsis thaliana. Science 301: 653-657.
