# Supplementary material for: Functional Analysis of the Arabidopsis thaliana CDPK-Related Kinase Family: AtCRK1 Regulates Responses to Continuous Light
Source: Int J Mol Sci. 2018 Apr 25;19(5):1282. doi: 10.3390/ijms19051282 (PMC5983578; doi:10.3390/ijms19051282)
Supplement: Supplementary file 1 [file ijms-19-01282-s001.zip › Baba et.al._revised_Supplement table 1.xlsx]

## Sheet: genes
CRK kinases	AGI	Annotation	SUBA1
CRK1	AT2G41140	Encodes CDPK-related kinase 1 (CRK1).	cytosol 0.992
CRK2	AT3G19100	Encodes a protein kinase that positively regulates gibberellic acid (GA) signaling by inactivating the E3 ubiquitin ligase GARU. GARU mediates ubiquitin-dependent degradation of GID1s, which are GA receptors.	cytosol 0.844, nucleus: 0.129
CRK3	AT2G46700	CDPK-related kinase 3	cytosol 0.971
CRK4	AT5G24430	Calcium-dependent protein kinase (CDPK) family protein;	plasma membrane 1.000
CRK5	AT3G50530	CDPK-related kinase	plasma membrane 1.000
CRK6	AT3G49370	Calcium-dependent protein kinase (CDPK) family protein	plasma membrane 0.773, cytosol: 0.207
CRK7	AT3G56760	Protein kinase superfamily protein	plasma membrane 0.874, cytosol: 0.125	cytosol: 0.125
CRK8	AT1G49580	Calcium-dependent protein kinase (CDPK) family protein	cytosol 0.978

## Sheet: development
		CRK1	SD1	CRK2	SD2	CRK3	SD3	CRK4	SD4	CRK5	SD5	CRK6	SD6	CRK7	SD7	CRK8	SD8
Group #	Tissue	Expression	SD	Expression	SD	Expression	SD	Expression	SD	Expression	SD	Expression	SD	Expression	SD	Expression	SD
1	Dry seed	62.01	5.29	68.3	4.48	21.69	6.63	42.9	5.1	31.52	1.75	9.48	1.78	12.13	2.3	12.33	0.17
1	Imbibed seed, 24 h	52.06	16.79	194.31	11.04	46.41	3.68	101.55	5.65	91.52	4.63	15.68	3.92	52.03	10.64	77.88	4.47
1	1st Node	112.31	2.37	91.08	0.7	71.41	4.27	154.06	9.8	289.01	15.3	16.53	0.95	90.01	21.94	51.51	2.98
1	Flower Stage 12, Stamens	130.46	8.48	140.08	7.38	71.8	3.64	61.46	4.6	307.4	11.06	12.85	1.55	64.18	12.41	25.58	0.93
1	Cauline Leaf	199.28	13.16	62.5	5.27	55.03	4.28	155.55	5.91	232.05	35.52	33.7	1.95	53.56	8.28	21.68	3.88
1	Cotyledon	99.15	14.63	72.46	3.8	37.56	3.43	130.33	3.42	183.28	5.71	32.51	5.13	47.11	7.3	32.61	3.45
1	Root	72.25	17.6	154.93	9.74	67.21	5.87	152.83	7.82	243.94	15.24	37.73	3.72	73.16	10.63	96.13	2.34
1	Entire Rosette After Transition to Flowering	72.6	13.54	99.4	10.38	42.7	5.37	68.4	5.81	207.88	6.3	30.2	3.79	55.18	12.92	56.21	3.85
1	Flower Stage 9	199.98	20.6	146.81	2.98	71.9	3.44	130.79	3.28	323.66	14.22	25.61	3.45	96.08	11.49	113.9	4.73
1	Flower Stage 10/11	178.86	11.19	172.63	10.33	71.53	3.2	133.66	12.94	366.26	24.43	23.01	1.69	80.14	13.16	105.83	3.73
1	Flower Stage 12	126.66	8.89	164.91	8.46	71.36	3.23	112.63	2.11	388.65	36.67	22.96	0.81	79.43	3.12	106.31	11.57
1	Flower Stage 15	102.43	10.5	157.5	14.26	61.65	2.51	141.85	10.45	588.11	27.39	28.23	2.51	66.93	6.76	60.26	2.65
1	Flower Stage 12, Carpels	81.43	3.45	177.03	10.4	78.25	6.33	153.98	8.64	331.08	8.62	22.01	1.95	86.88	10.62	132.18	2.07
1	Flower Stage 12, Petals	138.45	14.8	231.98	12.29	115.53	6	207.9	3.24	678.33	10.22	18.25	1.25	82.43	12.38	99.36	19.64
1	Flower Stage 12, Sepals	119.78	3.26	114.4	9.91	60.73	6.52	123.65	4.57	417.75	10.86	29.91	2.4	59.38	11.49	33.61	0.88
1	Flower Stage 15, Carpels	78.64	2.58	142.86	3.15	56.66	1.46	138.41	5.2	316.81	8.86	22.13	5.06	87.48	1.94	105.3	4.47
1	Flower Stage 15, Petals	166.73	25.71	261.98	7.32	117.7	3.65	169.36	16.59	1213.14	36.45	32.19	1.96	74.83	6.19	39.23	1.85
1	Flower Stage 15, Sepals	80.36	8.89	108.43	7.41	73.33	6.22	196.71	5.15	357.18	17.34	34.6	4.12	44.29	4.97	16.01	1.62
1	Flower Stage 15, Stamen	130.01	21.34	273.45	13.62	41.53	1.51	125.91	18.19	559.25	8.58	17.45	1.34	47.65	2.11	26.86	4.51
1	Flowers Stage 15, Pedicels	71.93	3.19	126.93	4.85	39	3.93	76.28	11.8	212	22.47	38.1	3.93	64.95	13.16	76.56	3.06
1	Leaf 1 + 2	80.38	12.81	122.46	8.11	45.16	3.37	67	9.68	137.43	14.12	31.53	3.84	64.53	6.06	52.45	2.43
1	Leaf 7, Petiole	72.35	19.31	86.23	4.93	42.53	2.42	107.73	10.44	206.65	19.93	19.75	2.97	67.99	9.8	40.26	8.78
1	Leaf 7, Distal Half	74.21	21.77	85.93	9.39	43.61	3.13	139.38	4.04	125.6	12.66	28.56	3.72	61.11	8.78	22.68	3.21
1	Leaf 7, Proximal Half	77.53	8.19	82.75	1.56	43.7	4.26	118.86	2.93	143.15	4.92	30.86	1.73	56.01	12.57	29.81	4.15
1	Hypocotyl	78.36	13.81	136.28	6.61	83.71	2.8	122.76	9.27	514.33	21.51	28.78	5.25	80.49	10.54	76.28	0.94
1	Root	79.53	28.46	190.01	1.92	87.48	7.2	155.96	7.48	306.41	7.87	37.65	2.96	79.75	4.03	132.98	5.33
1	Rosette Leaf 2	88.08	0.82	71.14	7.98	50.18	6.16	126.53	5.09	154.63	6.82	27.13	3.08	44.73	3.49	13.53	1.31
1	Rosette Leaf 4	100.23	9.92	80.8	1.3	43.38	5.14	135.13	7.97	145.79	7.74	30.85	5.18	41.75	8.99	25.35	3.49
1	Rosette Leaf 6	85.91	4.87	92.73	2.4	35.58	2.79	123.65	7.3	159.31	4.73	33.88	4.32	35.93	5.88	26.98	1.24
1	Rosette Leaf 8	76.93	5.13	105.93	8.16	40.3	1.8	108.28	1.76	144.33	13.53	28.1	2.28	57.21	3.69	35.46	5.71
1	Rosette Leaf 10	65.26	5.12	99.7	0.99	42.61	2.56	84.71	5.24	149.7	9.38	33.63	0.57	57.16	9.02	42.16	1.13
1	Rosette Leaf 12	71.53	10.51	119.01	26.19	39.83	3.69	80.95	4.93	154.86	4	33.38	2.62	69.11	1.21	59	2.92
1	Senescing Leaf	129.8	37.1	52.75	1.09	81.56	4.99	140.35	6.35	247.05	3.02	32.6	1.52	44.4	8.45	5.46	3.62
1	Shoot Apex, Inflorescence	183.96	6.53	158.25	4.34	86.7	6.5	146.4	1.92	287.98	6.97	25.7	1.84	76.26	10.94	158.35	5.62
1	Shoot Apex, Transition	145.6	13.98	162.51	8.08	78.31	6.23	110.08	3.46	265.48	6.74	22.88	2.94	61.65	9.4	148.29	6.53
1	Shoot Apex, Vegetative	103.63	16.24	151.76	7.94	63.75	5.32	79.75	8.28	280.3	15.46	26.06	0.42	63.93	3.67	124.18	3.87
1	Stem, 2nd Internode	128.25	17.76	96.01	12.72	47.2	3.93	152.03	5.75	325.3	8.41	26.98	1.15	59.16	5.58	30.88	3.94
1	Mature Pollen	6.9	3.26	29.13	11.61	31.79	3.28	20.6	6.1	92.18	39.86	25.51	7.82	34.08	8.64	20.03	13.11
1	Seeds Stage 3 w/ Siliques	59.75	10.64	87.69	9.99	55.5	4.09	136.55	9.64	205.11	1.61	22.08	1.63	102.33	12.3	87.46	3.69
1	Seeds Stage 4 w/ Siliques	61.26	4.44	100.4	2.48	82.45	4.65	167.8	13.72	153.75	14.6	25.58	0.83	44.43	4.48	292.9	14.35
1	Seeds Stage 5 w/ Siliques	80.33	6.08	96.26	5.45	85	15.23	176.95	26.06	140.83	10.88	23.28	2.02	37.7	3.65	228.68	7.1
1	Seeds Stage 6 w/o Siliques	105	6.63	137.16	6.36	97.34	13.02	214.41	8.85	149.1	6.92	15.9	3.01	41.68	3.42	106.2	10.02
1	Seeds Stage 7 w/o Siliques	137.85	7.42	152.35	12.61	107.48	12.69	156.29	5.45	137.35	6.14	13.36	3.33	32.69	4.39	65.31	10.78
1	Seeds Stage 8 w/o Siliques	122.11	13.8	183.48	4.28	70.48	7.14	103.98	9.04	85	2.05	12.33	1.36	24.63	4.97	14.38	1.08
1	Seeds Stage 9 w/o Siliques	118.48	9.39	142.21	12.26	67.48	3.23	101.25	9.68	48.73	8.51	20.28	2.1	11.85	8.75	5.78	6.55
1	Seeds Stage 10 w/o Siliques	111.83	11.37	127.9	9.53	71.89	7.02	90.83	4.64	46.2	1.99	16.86	4.44	13.25	7.35	10.95	3.96
1	Vegetative Rosette	79.21	18.1	137.08	10.1	46.1	6.02	105.76	13.87	177	12.53	39.26	3.92	78.58	2.93	109.16	9.43
	average	102.12		128.721		62.64		124.514		262.178		25.87		58.7281		69.2402

## Sheet: Stress
			CRK1	CRK2	CRK3	CRK4	CRK5	CRK6	CRK7	CRK8		CRK1	CRK2	CRK3	CRK4	CRK5	CRK6	CRK7	CRK8
no.	Stress1	Tissue	Log2 Ratio	Log2 Ratio	Log2 Ratio	Log2 Ratio	Log2 Ratio	Log2 Ratio	Log2 Ratio	Log2 Ratio		Fold-Change	Fold-Change	Fold-Change	Fold-Change	Fold-Change	Fold-Change	Fold-Change	Fold-Change
12	2	Cold Root 0 Hour	0	-0.01	0	0	0	0	0	0		1	0.99	1	1	1	1	1	1
42	6	Cold Root After 30 Minutes	-0.36	-0.19	0.3	-0.44	-0.12	-0.06	-0.66	0.06		0.78	0.87	1.23	0.74	0.92	0.96	0.63	1.04
62	8	Cold Root After 1 Hour	-0.2	-0.08	-0.23	-0.24	0.07	-0.17	0	-0.07		0.87	0.94	0.85	0.85	1.05	0.89	1	0.95
82	10	Cold Root After 3 Hours	-0.57	0.32	0.05	-0.41	0.23	-0.41	-0.73	0.04		0.67	1.25	1.03	0.75	1.17	0.75	0.6	1.03
106	14	Cold Root After 6 Hours	-0.47	-0.31	0.36	-0.17	-0.3	-0.3	-0.46	-0.36		0.72	0.81	1.28	0.89	0.81	0.81	0.73	0.78
126	16	Cold Root After 12 Hours	-0.49	-0.08	-0.49	0.12	-1	-1.07	-0.52	-0.33		0.71	0.95	0.71	1.09	0.5	0.47	0.7	0.79
146	18	Cold Root After 24 Hours	-0.15	-0.19	-0.24	-0.66	-0.62	-0.81	-0.32	0.06		0.9	0.88	0.85	0.63	0.65	0.57	0.8	1.04
2	1	Cold Shoot 0 Hour	0	0	0	0	0	0	0	0		1	1	1	1	1	1	1	1
32	5	Cold Shoot After 30 Minutes	-0.04	-0.34	-0.56	-0.32	0.29	0.26	0.07	0.16		0.97	0.79	0.67	0.8	1.22	1.2	1.05	1.11
52	7	Cold Shoot After 1 Hour	0.26	-0.22	-0.04	-0.59	0.1	0.37	-0.11	0.05		1.2	0.86	0.97	0.66	1.07	1.29	0.93	1.03
72	9	Cold Shoot After 3 Hours	0.86	0.12	0.07	-0.05	-0.07	-0.55	0.06	-0.08		1.82	1.08	1.05	0.96	0.95	0.68	1.04	0.94
96	13	Cold Shoot After 6 Hours	-0.33	0.1	-0.34	0.25	0.12	-0.71	-0.32	0.23		0.79	1.07	0.79	1.19	1.08	0.61	0.8	1.17
116	15	Cold Shoot After 12 Hours	-0.88	-0.9	0.01	-0.7	-0.8	-0.05	-0.97	-0.67		0.54	0.53	1.01	0.61	0.57	0.97	0.51	0.63
136	17	Cold Shoot After 24 Hours	-1.9	-0.16	0.28	-1.36	-0.93	-0.35	-0.4	-1.1		0.26	0.89	1.21	0.39	0.52	0.78	0.75	0.46
11	2	Control Root 0 Hour	0	-0.01	0	0	0	0	0	0		1	0.99	1	1	1	1	1	1
26	4	Control Root After 15 Minutes	0	-0.01	0	0	-0.01	0	0	0		1	0.99	1	1	0.99	1	1	1
41	6	Control Root After 30 Minutes	-0.01	0	0	0	0	0	-0.01	0		0.99	1	1	1	1	1	0.99	1
61	8	Control Root After 1 Hour	0	0	0	0	0	0	0	0		1	1	1	1	1	1	1	1
81	10	Control Root After 3 Hours	0	0	0	-0.01	0	0	0	-0.01		1	1	1	0.99	1	1	1	0.99
93	12	Control Root After 4 Hours	0	0	0	0	0	0	0	0		1	1	1	1	1	1	1	1
105	14	Control Root After 6 Hours	0	-0.01	-0.01	0	0	0	-0.01	0		1	0.99	0.99	1	1	1	0.99	1
125	16	Control Root After 12 Hours	0	0	0	0	0	-0.01	0	0		1	1	1	1	1	0.99	1	1
145	18	Control Root After 24 Hours	0	0	0	0	0	0	-0.01	0		1	1	1	1	1	1	0.99	1
1	1	Control Shoot 0 Hour	0	0	0	0	0	0	0	0		1	1	1	1	1	1	1	1
21	3	Control Shoot After 15 Minutes	0	0	0	0	0	0	0	0		1	1	1	1	1	1	1	1
31	5	Control Shoot After 30 Minutes	0	-0.01	0	0	0	0	0	0		1	0.99	1	1	1	1	1	1
51	7	Control Shoot After 1 Hour	0	0	-0.01	0	0	0	-0.01	0		1	1	0.99	1	1	1	0.99	1
71	9	Control Shoot After 3 Hours	0	0	0	0	0	-0.01	0	0		1	1	1	1	1	0.99	1	1
91	11	Control Shoot After 4 Hours	0	0	0	0	0	0	0	0		1	1	1	1	1	1	1	1
95	13	Control Shoot After 6 Hours	0	0	0	0	-0.01	0	0	0		1	1	1	1	0.99	1	1	1
115	15	Control Shoot After 12 Hours	0	0	0	0	0	0	0	0		1	1	1	1	1	1	1	1
135	17	Control Shoot After 24 Hours	0	0	0	-0.01	0	0	0	-0.01		1	1	1	0.99	1	1	1	0.99
15	2	Drought Root 0 Hour	0	-0.01	0	0	0	0	0	0		1	0.99	1	1	1	1	1	1
27	4	Drought Root After 15 Minutes	-0.21	0.42	0.21	-0.09	-0.15	-0.22	0.03	0.15		0.86	1.33	1.15	0.94	0.9	0.86	1.02	1.11
45	6	Drought Root After 30 Minutes	-0.23	0.01	0.14	0.56	-0.29	0.05	-0.79	-0.15		0.85	1.01	1.1	1.47	0.82	1.03	0.57	0.9
65	8	Drought Root After 1 Hour	0.08	0.17	-0.01	0.76	-0.36	0.04	0.47	-0.09		1.05	1.12	0.99	1.7	0.77	1.02	1.39	0.94
85	10	Drought Root After 3 Hours	0.03	0.37	-0.38	0.12	0	-0.13	0.1	0.11		1.02	1.29	0.77	1.09	1	0.91	1.07	1.08
109	14	Drought Root After 6 Hours	-0.52	0.29	0.16	0.05	-0.1	-0.05	0.03	-0.58		0.69	1.22	1.11	1.03	0.93	0.97	1.02	0.67
129	16	Drought Root After 12 Hours	-0.35	0.37	-0.01	0.21	-0.14	-0.22	-0.11	-0.1		0.78	1.29	0.99	1.15	0.91	0.86	0.92	0.93
149	18	Drought Root After 24 Hours	0.25	-0.01	-0.08	-0.38	-0.08	0.06	0.06	0.15		1.18	0.99	0.94	0.76	0.95	1.04	1.04	1.11
5	1	Drought Shoot 0 Hour	0	0	0	0	0	0	0	0		1	1	1	1	1	1	1	1
22	3	Drought Shoot After 15 Minutes	-0.03	0.24	0.2	-0.41	-0.09	-0.09	0.09	0.33		0.97	1.18	1.15	0.75	0.94	0.94	1.06	1.25
35	5	Drought Shoot After 30 Minutes	-0.09	0.07	0.23	0.52	-0.24	0.21	0.05	0.11		0.94	1.05	1.17	1.43	0.85	1.15	1.03	1.07
55	7	Drought Shoot After 1 Hour	0.41	0.36	0.29	0.39	-0.05	0.11	-0.16	-0.02		1.33	1.29	1.22	1.31	0.96	1.08	0.89	0.98
75	9	Drought Shoot After 3 Hours	0.48	0.6	0.08	0.2	-0.12	-0.23	0.04	0.1		1.39	1.51	1.05	1.15	0.92	0.85	1.03	1.07
99	13	Drought Shoot After 6 Hours	-0.39	0.29	-0.17	0.41	0.22	-0.11	0.09	-0.34		0.76	1.22	0.89	1.33	1.16	0.92	1.06	0.79
119	15	Drought Shoot After 12 Hours	0.06	0.07	-0.01	0.47	-0.1	-0.11	0.1	-0.2		1.04	1.05	0.99	1.38	0.93	0.92	1.07	0.87
139	17	Drought Shoot After 24 Hours	-0.49	0.44	-0.04	0.15	-0.19	-0.05	-0.39	-0.19		0.71	1.36	0.97	1.1	0.87	0.96	0.76	0.88
16	2	Genotoxic Root 0 Hour	0	-0.01	0	0	0	0	0	0		1	0.99	1	1	1	1	1	1
46	6	Genotoxic Root After 30 Minutes	-0.23	-0.15	0.01	0.06	-0.31	-0.19	-0.41	0.06		0.85	0.9	1.01	1.04	0.8	0.87	0.75	1.04
66	8	Genotoxic Root After 1 Hour	-0.44	0.06	-0.03	0.04	0	-0.05	0.53	0.17		0.73	1.04	0.98	1.02	1	0.96	1.45	1.13
86	10	Genotoxic Root After 3 Hours	-0.79	0.43	-0.31	-0.08	-0.01	-0.06	-0.26	0.34		0.58	1.35	0.8	0.94	0.99	0.96	0.83	1.26
110	14	Genotoxic Root After 6 Hours	-0.17	0.02	0.24	-0.18	-0.14	-0.11	0.46	-0.4		0.89	1.01	1.18	0.88	0.91	0.93	1.38	0.75
130	16	Genotoxic Root After 12 Hours	0.15	-0.05	-0.16	0.14	-0.1	-0.24	0.34	-0.42		1.11	0.96	0.89	1.1	0.93	0.84	1.27	0.75
150	18	Genotoxic Root After 24 Hours	-0.02	-0.25	0.26	-0.08	0.21	0.09	0.51	-0.35		0.98	0.84	1.19	0.94	1.15	1.06	1.42	0.78
6	1	Genotoxic Shoot 0 Hour	0	0	0	0	0	0	0	0		1	1	1	1	1	1	1	1
36	5	Genotoxic Shoot After 30 Minutes	-0.44	-0.09	-0.01	0.38	0.01	0.04	0.3	-0.01		0.74	0.94	0.99	1.3	1.01	1.02	1.23	0.99
56	7	Genotoxic Shoot After 1 Hour	-0.19	0.27	0.41	0.07	0.02	-0.23	0.12	0.16		0.87	1.2	1.33	1.04	1.01	0.85	1.08	1.11
76	9	Genotoxic Shoot After 3 Hours	0.35	0.02	-0.19	-0.36	0.02	-0.1	0.09	0.38		1.27	1.01	0.88	0.78	1.01	0.93	1.06	1.3
100	13	Genotoxic Shoot After 6 Hours	-0.49	0.16	-0.24	0.33	0.21	-0.21	0.59	-0.12		0.71	1.11	0.85	1.25	1.16	0.87	1.5	0.92
120	15	Genotoxic Shoot After 12 Hours	-0.08	0.13	0.1	0.45	-0.06	-0.19	0.27	-0.78		0.95	1.1	1.07	1.37	0.96	0.87	1.21	0.58
140	17	Genotoxic Shoot After 24 Hours	-0.25	0.09	0.24	0.38	-0.25	-0.18	0.1	-0.43		0.84	1.06	1.18	1.3	0.84	0.88	1.07	0.74
20	2	Heat Root 0 Hour	0	-0.01	0	0	0	0	0	0		1	0.99	1	1	1	1	1	1
30	4	Heat Root After 15 Minutes	-0.26	0.2	-0.17	0.06	0.24	0.07	0.24	0.44		0.83	1.15	0.88	1.04	1.18	1.05	1.18	1.36
50	6	Heat Root After 30 Minutes	-0.3	-0.17	0.6	-0.09	-0.18	0.03	-0.25	0.1		0.81	0.89	1.52	0.93	0.88	1.02	0.84	1.07
70	8	Heat Root After 1 Hour	-0.22	-0.09	-0.47	-0.04	-0.31	0.06	0	0		0.86	0.94	0.72	0.97	0.81	1.04	1	1
90	10	Heat Root After 3 Hours	-0.02	0.5	0.43	-0.08	-0.59	-0.52	-0.87	-0.83		0.98	1.42	1.35	0.94	0.66	0.7	0.54	0.56
94	12	Heat Root After 4 Hours	-0.36	0.4	0.2	0.21	0.01	0.32	0.27	-0.13		0.78	1.32	1.15	1.15	1	1.25	1.2	0.91
114	14	Heat Root After 6 Hours	0.17	-0.15	0.48	-0.1	-0.12	0.15	0.04	0.23		1.12	0.9	1.39	0.93	0.92	1.11	1.03	1.17
134	16	Heat Root After 12 Hours	0.08	0.1	-0.25	0.08	-0.32	-0.18	0.15	0.64		1.06	1.07	0.84	1.06	0.8	0.88	1.11	1.56
154	18	Heat Root After 24 Hours	-0.13	0	-0.04	-0.24	0.25	0.44	0.22	0.51		0.91	1	0.97	0.84	1.19	1.35	1.16	1.42
10	1	Heat Shoot 0 Hour	0	0	0	0	0	0	0	0		1	1	1	1	1	1	1	1
25	3	Heat Shoot After 15 Minutes	-0.39	0.24	0.02	-0.01	0.33	0.32	0.43	0.23		0.76	1.18	1.01	0.99	1.26	1.25	1.34	1.17
40	5	Heat Shoot After 30 Minutes	0.16	-0.19	-0.06	-0.47	0.16	0.1	0.15	0.07		1.12	0.88	0.95	0.72	1.12	1.07	1.11	1.05
60	7	Heat Shoot After 1 Hour	0.9	-0.05	0.09	-0.75	-0.21	0.09	-0.52	-0.88		1.86	0.96	1.06	0.59	0.86	1.06	0.69	0.54
80	9	Heat Shoot After 3 Hours	0.67	0.13	-0.61	-0.68	-0.67	-0.42	-0.72	-1.24		1.59	1.1	0.65	0.62	0.63	0.74	0.6	0.42
92	11	Heat Shoot After 4 Hours	-1.06	0.04	-0.46	0.15	-0.14	-0.03	0.23	0.33		0.48	1.03	0.73	1.1	0.9	0.98	1.17	1.26
104	13	Heat Shoot After 6 Hours	-0.62	-0.08	0.07	-0.05	0.16	-0.37	0.16	-0.08		0.65	0.95	1.05	0.96	1.12	0.77	1.12	0.95
124	15	Heat Shoot After 12 Hours	-0.19	-0.32	-0.15	-0.11	0.19	-0.22	0	-0.16		0.87	0.8	0.9	0.92	1.14	0.86	1	0.89
144	17	Heat Shoot After 24 Hours	-0.9	-0.04	0.24	0.11	0.19	-0.02	0.19	0.03		0.53	0.97	1.18	1.08	1.14	0.98	1.14	1.02
13	2	Osmotic Root 0 Hour	0	-0.01	0	0	0	0	0	0		1	0.99	1	1	1	1	1	1
43	6	Osmotic Root After 30 Minutes	-0.38	-0.31	0.4	0.05	-0.14	0.14	-0.56	-0.13		0.76	0.8	1.32	1.03	0.91	1.1	0.67	0.91
63	8	Osmotic Root After 1 Hour	-0.29	0.09	0.16	0.2	0.11	0.19	0.27	-0.18		0.82	1.07	1.12	1.15	1.08	1.14	1.21	0.88
83	10	Osmotic Root After 3 Hours	-0.34	0.54	-0.41	-0.02	-0.49	-0.45	0	-0.16		0.79	1.45	0.75	0.98	0.71	0.73	1	0.89
107	14	Osmotic Root After 6 Hours	0.05	0.25	0.07	-0.17	-0.37	-0.35	0.1	-0.66		1.04	1.19	1.05	0.89	0.77	0.78	1.07	0.63
127	16	Osmotic Root After 12 Hours	-0.24	0.51	-0.08	0.24	-0.78	-0.58	-0.04	-0.46		0.84	1.42	0.95	1.18	0.58	0.67	0.97	0.72
147	18	Osmotic Root After 24 Hours	0.13	0.29	-0.09	0.18	-0.21	-0.32	0.23	-0.6		1.09	1.22	0.94	1.13	0.86	0.8	1.17	0.66
3	1	Osmotic Shoot 0 Hour	0	0	0	0	0	0	0	0		1	1	1	1	1	1	1	1
33	5	Osmotic Shoot After 30 Minutes	0.2	-0.2	-0.15	0.07	-0.14	0.06	0.05	-0.5		1.15	0.87	0.9	1.05	0.91	1.04	1.03	0.7
53	7	Osmotic Shoot After 1 Hour	0.07	0.2	0.18	0.02	-0.02	0.15	0.08	-0.09		1.05	1.15	1.14	1.01	0.98	1.11	1.06	0.94
73	9	Osmotic Shoot After 3 Hours	0.4	0.71	0.05	0.1	-0.98	-0.02	-0.24	-0.48		1.32	1.63	1.03	1.07	0.5	0.98	0.85	0.71
97	13	Osmotic Shoot After 6 Hours	-0.26	1	-0.26	0.24	-0.97	-0.27	-0.17	-0.84		0.84	2	0.83	1.18	0.51	0.83	0.89	0.55
117	15	Osmotic Shoot After 12 Hours	0.14	1.79	0.05	0.53	-0.93	-0.12	-0.59	-0.91		1.1	3.46	1.03	1.44	0.52	0.92	0.66	0.53
137	17	Osmotic Shoot After 24 Hours	-0.48	1.25	0.19	0.55	-1.15	-0.35	-0.74	-0.76		0.72	2.38	1.14	1.47	0.45	0.78	0.6	0.59
17	2	Oxidative Root 0 Hour	0	-0.01	0	0	0	0	0	0		1	0.99	1	1	1	1	1	1
47	6	Oxidative Root After 30 Minutes	-0.29	-0.15	0.09	-0.09	-0.11	0	-0.44	-0.03		0.82	0.9	1.07	0.94	0.93	1	0.73	0.98
67	8	Oxidative Root After 1 Hour	-0.29	-0.15	0.22	-0.14	-0.01	0.04	0.49	0		0.82	0.9	1.16	0.91	0.99	1.03	1.4	1
87	10	Oxidative Root After 3 Hours	-0.04	0.42	-0.07	0.07	-0.02	-0.31	-0.59	0.15		0.97	1.34	0.95	1.05	0.98	0.8	0.66	1.11
111	14	Oxidative Root After 6 Hours	-0.64	0.07	-0.22	0.11	-0.33	-0.22	0.15	-0.09		0.64	1.04	0.86	1.08	0.79	0.85	1.11	0.94
131	16	Oxidative Root After 12 Hours	0.07	0.19	0.15	0.19	-0.18	-0.12	0.07	-0.13		1.05	1.14	1.11	1.14	0.88	0.92	1.05	0.91
151	18	Oxidative Root After 24 Hours	-0.24	0.28	-0.03	0.14	-0.21	-0.01	0.23	-0.06		0.84	1.21	0.98	1.1	0.86	0.99	1.17	0.96
7	1	Oxidative Shoot 0 Hour	0	0	0	0	0	0	0	0		1	1	1	1	1	1	1	1
37	5	Oxidative Shoot After 30 Minutes	-0.46	-0.05	-0.05	0.4	0.04	-0.27	0.23	-0.03		0.72	0.97	0.96	1.32	1.03	0.83	1.17	0.98
57	7	Oxidative Shoot After 1 Hour	0.38	-0.03	0.25	-0.03	0.03	-0.05	0.27	0.14		1.3	0.98	1.19	0.98	1.02	0.97	1.2	1.1
77	9	Oxidative Shoot After 3 Hours	0.03	0.18	-0.2	-0.2	0.03	-0.18	0.13	0.21		1.02	1.13	0.87	0.87	1.02	0.88	1.1	1.16
101	13	Oxidative Shoot After 6 Hours	-0.44	0.24	-0.06	0.1	0.07	-0.41	0.17	0.11		0.73	1.18	0.96	1.07	1.05	0.75	1.12	1.08
121	15	Oxidative Shoot After 12 Hours	-0.19	0.13	0.13	-0.03	-0.23	-0.37	-0.02	-0.2		0.87	1.09	1.09	0.98	0.85	0.77	0.98	0.87
141	17	Oxidative Shoot After 24 Hours	-0.26	0.48	0.17	0.27	-0.43	-0.61	0.05	-0.17		0.83	1.39	1.12	1.2	0.74	0.65	1.03	0.89
14	2	Salt Root 0 Hour	0	-0.01	0	0	0	0	0	0		1	0.99	1	1	1	1	1	1
44	6	Salt Root After 30 Minutes	-0.43	0.02	0.6	0.09	-0.12	0.18	-0.41	-0.08		0.74	1.01	1.52	1.06	0.92	1.13	0.75	0.95
64	8	Salt Root After 1 Hour	-0.31	0.08	0.18	0.14	-0.07	0.24	0.38	0.08		0.8	1.05	1.13	1.1	0.95	1.18	1.3	1.06
84	10	Salt Root After 3 Hours	0.07	0.1	0.22	0.37	-0.43	-0.01	-0.18	-0.39		1.05	1.07	1.16	1.29	0.74	0.99	0.88	0.76
108	14	Salt Root After 6 Hours	-0.27	-0.35	0.47	0.42	-0.8	0.52	-0.53	-1.11		0.83	0.78	1.39	1.34	0.57	1.43	0.69	0.46
128	16	Salt Root After 12 Hours	0.27	0.07	-0.1	0.25	-0.79	-0.15	-0.01	-0.74		1.2	1.05	0.93	1.19	0.57	0.9	0.99	0.6
148	18	Salt Root After 24 Hours	-0.03	-0.23	0.28	0.31	-0.33	0.19	-0.44	-0.76		0.97	0.85	1.21	1.24	0.79	1.14	0.73	0.59
4	1	Salt Shoot 0 Hour	0	0	0	0	0	0	0	0		1	1	1	1	1	1	1	1
34	5	Salt Shoot After 30 Minutes	-0.19	-0.22	-0.34	0.07	0.22	0.07	0.3	-0.09		0.88	0.86	0.79	1.05	1.16	1.05	1.23	0.94
54	7	Salt Shoot After 1 Hour	0.08	0.01	0.51	-0.12	0.15	0.17	-0.42	0.13		1.06	1	1.43	0.92	1.11	1.12	0.75	1.09
74	9	Salt Shoot After 3 Hours	-0.14	0.53	0.04	0.11	-0.55	-0.12	-0.1	0.22		0.9	1.44	1.03	1.08	0.68	0.92	0.93	1.16
98	13	Salt Shoot After 6 Hours	-0.26	0.22	0.5	0.38	-0.26	0.02	0.04	-0.08		0.83	1.16	1.41	1.3	0.83	1.01	1.03	0.94
118	15	Salt Shoot After 12 Hours	-0.06	1.07	0.27	0.59	-0.42	0.07	0.01	-0.1		0.96	2.11	1.2	1.51	0.74	1.05	1	0.93
138	17	Salt Shoot After 24 Hours	0.52	1.13	0.54	0.47	-0.8	-0.18	0.23	-0.18		1.43	2.18	1.45	1.38	0.57	0.88	1.17	0.88
18	2	UV-B Root 0 Hour	0	-0.01	0	0	0	0	0	0		1	0.99	1	1	1	1	1	1
28	4	UV-B Root After 15 Minutes	-0.01	0.15	0	0.01	-0.14	-0.04	-0.21	0.28		0.99	1.11	1	1.01	0.91	0.97	0.86	1.22
48	6	UV-B Root After 30 Minutes	-0.5	-0.52	0.03	-0.22	-0.03	-0.07	-0.64	-0.11		0.71	0.69	1.02	0.86	0.98	0.95	0.64	0.93
68	8	UV-B Root After 1 Hour	-0.34	0.07	0.33	-0.09	0.16	-0.13	0.31	0.13		0.79	1.05	1.26	0.94	1.12	0.91	1.24	1.09
88	10	UV-B Root After 3 Hours	-0.74	1.04	-0.27	-0.18	0.02	-0.37	-0.18	-0.06		0.6	2.06	0.83	0.88	1.02	0.77	0.88	0.95
112	14	UV-B Root After 6 Hours	-0.43	0.19	-0.3	-0.04	-0.05	-0.14	-0.18	0.06		0.74	1.14	0.81	0.97	0.96	0.91	0.88	1.04
132	16	UV-B Root After 12 Hours	-0.06	0.15	-0.12	0.13	-0.2	-0.18	0.05	0.03		0.95	1.11	0.92	1.09	0.87	0.88	1.04	1.02
152	18	UV-B Root After 24 Hours	0.1	0.24	-0.22	-0.09	-0.14	-0.17	-0.5	0.13		1.07	1.18	0.86	0.94	0.91	0.89	0.7	1.1
8	1	UV-B Shoot 0 Hour	0	0	0	0	0	0	0	0		1	1	1	1	1	1	1	1
23	3	UV-B Shoot After 15 Minutes	-0.02	0.14	-0.17	-0.05	-0.12	-0.2	0.37	-0.11		0.99	1.1	0.89	0.96	0.92	0.87	1.29	0.93
38	5	UV-B Shoot After 30 Minutes	0.05	-0.5	-0.84	-0.01	-0.19	-0.26	-0.06	-0.43		1.03	0.7	0.56	0.99	0.87	0.83	0.96	0.74
58	7	UV-B Shoot After 1 Hour	-0.17	-0.06	0.43	-0.36	-0.38	0.01	-0.01	-0.18		0.88	0.96	1.35	0.78	0.76	1.01	0.99	0.88
78	9	UV-B Shoot After 3 Hours	0.33	-0.24	-0.56	-0.07	-0.66	-0.28	0.26	-0.8		1.26	0.84	0.68	0.95	0.63	0.82	1.19	0.57
102	13	UV-B Shoot After 6 Hours	-0.23	-0.63	-0.33	0.63	-0.47	-0.12	0.11	-1.26		0.85	0.64	0.79	1.55	0.72	0.92	1.08	0.41
122	15	UV-B Shoot After 12 Hours	-0.23	-0.36	0.1	0.16	-0.4	-0.35	-0.47	-0.49		0.85	0.77	1.07	1.11	0.75	0.78	0.72	0.71
142	17	UV-B Shoot After 24 Hours	-0.32	0.07	0.15	0	-0.43	-0.28	-0.58	-0.81		0.8	1.05	1.11	1	0.74	0.82	0.66	0.57
19	2	Wounding Root 0 Hour	0	-0.01	0	0	0	0	0	0		1	0.99	1	1	1	1	1	1
29	4	Wounding Root After 15 Minutes	0.07	0.31	0.13	0.07	-0.08	-0.05	-0.16	0.26		1.05	1.24	1.1	1.05	0.94	0.97	0.9	1.2
49	6	Wounding Root After 30 Minutes	-0.02	-0.32	0.09	-0.16	-0.22	0.08	-0.87	0.18		0.98	0.8	1.07	0.9	0.86	1.05	0.54	1.13
69	8	Wounding Root After 1 Hour	-0.05	-0.09	-0.19	-0.11	-0.3	-0.04	0.32	0.14		0.96	0.94	0.87	0.92	0.81	0.97	1.25	1.1
89	10	Wounding Root After 3 Hours	-0.6	0.32	-0.06	-0.07	-0.31	-0.39	-0.2	0.27		0.66	1.24	0.96	0.95	0.81	0.76	0.87	1.2
113	14	Wounding Root After 6 Hours	-0.01	0.21	-0.13	0.11	-0.41	-0.06	0.03	-0.03		0.99	1.16	0.91	1.08	0.75	0.96	1.02	0.98
133	16	Wounding Root After 12 Hours	-0.08	0.42	-0.04	0.29	-0.62	-0.46	-0.18	0.15		0.94	1.34	0.97	1.22	0.65	0.73	0.88	1.11
153	18	Wounding Root After 24 Hours	0.29	-0.11	-0.01	0.13	-0.08	0	-0.25	0.07		1.22	0.93	0.99	1.09	0.94	1	0.84	1.05
9	1	Wounding Shoot 0 Hour	0	0	0	0	0	0	0	0		1	1	1	1	1	1	1	1
24	3	Wounding Shoot After 15 Minutes	-0.66	0.14	0.43	0.72	-0.25	-0.19	0.07	-0.13		0.63	1.1	1.34	1.65	0.84	0.87	1.05	0.91
39	5	Wounding Shoot After 30 Minutes	-0.32	-0.23	0.06	0.73	-0.31	-0.18	-0.28	-0.43		0.8	0.85	1.04	1.66	0.8	0.88	0.82	0.74
59	7	Wounding Shoot After 1 Hour	-0.08	-0.24	0.11	0.82	-0.89	0.25	-0.54	-0.57		0.95	0.85	1.08	1.77	0.53	1.19	0.68	0.67
79	9	Wounding Shoot After 3 Hours	-0.11	-0.15	0.23	0.23	-0.1	-0.4	0.15	-0.16		0.92	0.9	1.17	1.17	0.93	0.75	1.11	0.89
103	13	Wounding Shoot After 6 Hours	-0.15	0.22	0.19	0.51	-0.02	-0.3	0.15	-0.13		0.9	1.17	1.14	1.43	0.98	0.81	1.11	0.91
123	15	Wounding Shoot After 12 Hours	-0.2	0.08	0.26	0.26	-0.41	-0.11	-0.2	-0.58		0.87	1.06	1.2	1.2	0.75	0.93	0.87	0.67
143	17	Wounding Shoot After 24 Hours	-0.44	-0.11	0.25	0.71	0.03	0.23	0.11	-0.47		0.74	0.93	1.19	1.63	1.02	1.17	1.08	0.72
155	Stress1	Tissue	Log2 Ratio	Log2 Ratio	Log2 Ratio	Log2 Ratio	Log2 Ratio	Log2 Ratio	Log2 Ratio	Log2 Ratio		Fold-Change	Fold-Change	Fold-Change	Fold-Change	Fold-Change	Fold-Change	Fold-Change	Fold-Change
157	1	Well watered, pre-dawn (control)	0	-0.01	-0.01	0	0	0	-0.01	-0.01		1	0.99	0.99	1	1	1	0.99	0.99
163	4	Well watered, Midday (control)	-0.01	-0.01	-0.01	0	0	0	0	0		0.99	0.99	0.99	1	1	1	1	1
158	2	Well watered, Late day (control)	-0.01	-0.01	0	0	-0.01	0	-0.01	-0.01		0.99	0.99	1	1	0.99	1	0.99	0.99
170	9	Well watered, midnight (control)	-0.01	-0.01	0	0	0	-0.01	-0.01	0		0.99	0.99	1	1	1	0.99	0.99	1
156	1	Water limited (dry), Pre-dawn	0.34	-0.44	0.03	-0.18	0.15	-0.44	0.46	-0.33		1.26	0.74	1.02	0.88	1.11	0.73	1.38	0.79
162	4	Water limited (dry), Midday	0.38	0.07	-0.14	0.16	0.24	0.23	0.26	0.17		1.3	1.05	0.91	1.11	1.18	1.17	1.2	1.13
159	2	Water limited (dry), Late day	0.59	-0.11	-0.07	0.1	-0.04	0.09	0.04	-0.41		1.5	0.92	0.95	1.07	0.97	1.06	1.03	0.75
171	9	Water limited (dry), midnight	-0.05	-0.03	-0.08	-0.14	0.32	0.02	-0.04	-0.04		0.97	0.98	0.94	0.9	1.25	1.02	0.97	0.97
167	7	Non Stressed (control), Polysomal RNA	0	0	0	0	0	0	-0.01	0		1	1	1	1	1	1	0.99	1
165	6	Non Stressed (control), Total RNA	-0.01	0	-0.01	0	0	-0.01	-0.01	0		0.99	1	0.99	1	1	0.99	0.99	1
168	7	Hypoxia Stress, Polysomal RNA	-0.95	-0.15	-0.85	1.26	-1.12	-0.35	0.08	-0.58		0.51	0.9	0.55	2.4	0.46	0.78	1.06	0.67
166	6	Hypoxia Stress, Total RNA	0.03	0	-0.51	0.36	-1.49	-1.13	0.09	-0.65		1.02	1	0.7	1.28	0.35	0.45	1.06	0.63
160	3	Root, non-selenate treated (control)	-0.01	0	-0.01	0	0	0	0	-0.01		0.99	1	0.99	1	1	1	1	0.99
161	3	Root, Selenate treated	0.33	-0.26	0.16	0.17	-0.19	-0.01	-0.4	-0.34		1.26	0.83	1.12	1.12	0.87	0.99	0.76	0.79
164	5	Shoot, non-selenate treated (control)	-0.01	0	0	-0.01	-0.01	-0.01	0	-0.01		0.99	1	1	0.99	0.99	0.99	1	0.99
169	8	Shoot, non- selenate treated	0.03	0.45	-0.16	0.31	-0.44	-0.52	0.06	-0.16		1.02	1.37	0.9	1.24	0.74	0.69	1.04	0.89

## Sheet: Biotic
			CRK1	CRK2	CRK3	CRK4	CRK5	CRK6	CRK7	CRK8		CRK1	CRK2	CRK3	CRK4	CRK5	CRK6	CRK7	CRK8
172	Biotic1	Tissue	Log2 Ratio	Log2 Ratio	Log2 Ratio	Log2 Ratio	Log2 Ratio	Log2 Ratio	Log2 Ratio	Log2 Ratio		Fold-Change	Fold-Change	Fold-Change	Fold-Change	Fold-Change	Fold-Change	Fold-Change	Fold-Change
173	1	Control B.c. at 18 Hours	-0.01	0	0	0	0	0	0	0		0.99	1	1	1	1	1	1	1
174	1	Treated B.c. at 18 Hours	0.21	0.5	-0.16	0.65	-0.28	0.01	-0.05	-0.16		1.15	1.42	0.89	1.57	0.82	1.01	0.96	0.89
175	2	Control B.c. at 48 Hours	-0.01	0	0	-0.01	0	0	0	0		0.99	1	1	0.99	1	1	1	1
176	2	Treated B.c. at 48 Hours	-0.1	0.68	0.58	1.41	-0.81	-0.06	-0.04	-0.69		0.93	1.61	1.49	2.66	0.57	0.96	0.97	0.62
177	3	Control Half P.s at 4 Hours	0	0	0	0	0	0	0	0		1	1	1	1	1	1	1	1
178	3	Avirulent Half P.s at 4 Hours	0.13	-0.05	-0.2	0.22	-0.17	0.01	-0.21	-0.01		1.1	0.96	0.87	1.16	0.89	1.01	0.86	0.99
179	3	Virulent Half P.s at 4 Hours	0.36	0.21	0.22	0.19	-0.28	-0.12	-0.05	-0.19		1.28	1.16	1.16	1.14	0.82	0.92	0.96	0.87
180	4	Control Half P.s at 8 Hours	0	0	0	-0.01	0	0	0	0		1	1	1	0.99	1	1	1	1
181	4	Avirulent Half P.s at 8 Hours	0.3	-0.36	-0.1	0.64	-0.46	-0.02	0.15	-0.23		1.23	0.77	0.93	1.55	0.72	0.99	1.11	0.85
182	4	Virulent Half P.s at 8 Hours	0.13	0.07	-0.21	0.36	-0.26	0.13	-0.09	-0.41		1.09	1.05	0.86	1.28	0.83	1.09	0.94	0.75
183	5	Control Half P.s at 16 Hours	0	0	0	-0.01	0	0	0	0		1	1	1	0.99	1	1	1	1
184	5	Avirulent Half P.s at 16 Hours	-0.25	-0.45	-0.06	0.46	-0.85	0.62	-0.33	-0.43		0.84	0.73	0.96	1.38	0.55	1.54	0.79	0.74
185	5	Virulent Half P.s at 16 Hours	0.18	-0.36	-0.36	0.49	-0.59	0.52	0.01	-0.05		1.13	0.78	0.78	1.4	0.66	1.43	1.01	0.97
186	6	Control Half P.s at 24 Hours	0	0	0	-0.01	0	0	0	0		1	1	1	0.99	1	1	1	1
187	6	Avirulent Half P.s at 24 Hours	-0.36	-0.13	-0.05	0.28	-0.5	0.29	-0.08	-0.26		0.78	0.91	0.96	1.21	0.71	1.22	0.94	0.83
188	6	Virulent Half P.s at 24 Hours	0.19	0.04	-0.2	0.27	-0.61	0.28	-0.24	-0.94		1.14	1.03	0.87	1.2	0.65	1.21	0.84	0.52
189	7	Control Half P.s at 48 Hours	0	0	0	0	0	0	0	0		1	1	1	1	1	1	1	1
190	7	Avirulent Half P.s at 48 Hours	0.15	-0.3	-0.37	-0.1	-0.42	-0.07	-0.04	-0.06		1.11	0.81	0.77	0.93	0.75	0.95	0.97	0.96
191	7	Virulent Half P.s at 48 Hours	0.54	0.2	-0.41	0.16	-0.42	-0.13	-0.4	-0.84		1.46	1.15	0.75	1.11	0.74	0.91	0.75	0.56
192	8	Control P.s. at 2 Hours	0	0	0	0	-0.01	-0.01	0	0		1	1	1	1	0.99	0.99	1	1
193	8	Virulent P.s. at 2 Hours	0.42	0.59	0.07	1.88	-0.2	0.58	0.78	-0.59		1.34	1.51	1.05	3.68	0.87	1.49	1.72	0.66
194	8	Avirulent P.s. at 2 Hours	0.57	1.07	-0.3	1.33	0.28	0.33	0.79	-0.24		1.49	2.1	0.81	2.52	1.21	1.25	1.73	0.84
195	8	Deficient P.s. at 2 Hours	0.35	-0.06	0.1	1.15	-0.04	0.54	0.66	-0.64		1.28	0.96	1.07	2.23	0.97	1.45	1.58	0.64
196	8	Nonhost P.s. at 2 Hours	0.07	0.34	-0.15	2.04	-0.59	0.78	0.99	-0.43		1.04	1.27	0.9	4.13	0.66	1.72	1.99	0.74
197	9	Control P.s. at 6 Hours	-0.01	-0.01	-0.01	-0.01	0	-0.01	0	0		0.99	0.99	0.99	0.99	1	0.99	1	1
198	9	Virulent P.s. at 6 Hours	-0.09	0.52	0.01	-0.04	-0.42	-0.13	-0.08	0.32		0.93	1.43	1	0.97	0.74	0.91	0.94	1.25
199	9	Avirulent P.s. at 6 Hours	0.03	0.48	-0.81	0.85	-1.07	0.14	-0.44	-0.07		1.02	1.39	0.57	1.81	0.47	1.1	0.73	0.95
200	9	Deficient P.s. at 6 Hours	-0.19	-0.54	-0.12	0.3	-0.22	0.48	-0.48	-0.11		0.87	0.69	0.92	1.23	0.86	1.4	0.71	0.92
201	9	Nonhost P.s. at 6 Hours	-0.57	-0.64	-0.27	1.64	-0.82	1	-0.62	-0.25		0.67	0.64	0.83	3.13	0.56	2.01	0.65	0.84
202	10	Control P.s. at 24 Hours	0	0	-0.01	0	0	0	0	-0.01		1	1	0.99	1	1	1	1	0.99
203	10	Virulent P.s. at 24 Hours	-0.24	2.73	0.07	2.16	-1.4	-0.64	0.93	-1.34		0.84	6.66	1.05	4.48	0.38	0.64	1.9	0.39
204	10	Avirulent P.s. at 24 Hours	-0.18	1.58	0.38	2.37	-0.97	-0.08	0.65	-1.2		0.88	3	1.3	5.17	0.51	0.94	1.57	0.43
205	10	Deficient P.s. at 24 Hours	-0.26	1.58	0.07	1.68	-1.1	0.46	0.32	-1.02		0.83	3	1.05	3.22	0.46	1.37	1.24	0.49
206	10	Nonhost P.s. at 24 Hours	-0.41	1.11	0.41	2.03	-1	0.32	0.66	-1		0.75	2.16	1.33	4.08	0.5	1.25	1.58	0.5
207	11	H2O at 1 Hour	0	0	0	0	0	0	0	0		1	1	1	1	1	1	1	1
208	11	FLG22 at 1 Hour	-0.18	-0.43	-0.28	0.94	-0.31	0.79	0.08	-0.01		0.88	0.74	0.82	1.92	0.8	1.72	1.06	0.99
209	11	HrpZ at 1 Hour	-0.34	-0.28	0.06	0.98	-0.19	0.9	0.15	0.13		0.79	0.82	1.04	1.97	0.87	1.86	1.11	1.09
210	12	Ca+Mg at 1 Hour	0	-0.01	0	-0.01	-0.01	0	0	-0.01		1	0.99	1	0.99	0.99	1	1	0.99
211	12	LPS at 1 Hour	0.25	-0.02	-0.15	0.12	-0.11	-0.11	-0.28	0.16		1.19	0.99	0.9	1.09	0.93	0.93	0.82	1.12
212	13	GST at 1 Hour	0	0	0	0	0	-0.01	-0.01	0		1	1	1	1	1	0.99	0.99	1
213	13	NPP at 1 Hour	0.27	0.28	0.13	0.64	-0.08	0.54	-0.29	-0.4		1.2	1.21	1.09	1.55	0.95	1.45	0.82	0.76
214	14	H2O at 4 Hours	-0.01	-0.01	0	-0.01	0	0	0	0		0.99	0.99	1	0.99	1	1	1	1
215	14	FLG22 at 4 Hours	-0.5	-0.86	0.21	2.33	-0.61	0.72	0.35	-0.95		0.7	0.55	1.15	5.03	0.65	1.65	1.27	0.51
216	14	HrpZ at 4 Hours	-0.53	-0.8	0.2	2.35	-0.76	1.06	0.08	-1.02		0.69	0.57	1.15	5.1	0.59	2.09	1.06	0.49
217	15	Ca+Mg at 4 Hours	0	0	0	-0.01	0	0	-0.01	-0.01		1	1	1	0.99	1	1	0.99	0.99
218	15	LPS at 4 Hours	-0.16	-0.15	0.24	0.51	-0.08	0.03	0.07	-0.08		0.89	0.9	1.18	1.42	0.95	1.02	1.05	0.95
219	16	GST at 4 Hours	-0.01	-0.01	-0.01	0	0	-0.01	0	0		0.99	0.99	0.99	1	1	0.99	1	1
220	16	NPP at 4 Hours	-0.28	-0.46	0.01	0.99	-0.58	0.69	0.19	-0.7		0.82	0.72	1	1.98	0.67	1.61	1.14	0.61
221	17	Control P.i. at 6 Hours	0	-0.01	-0.01	-0.01	0	-0.01	-0.01	0		1	0.99	0.99	0.99	1	0.99	0.99	1
222	17	Treated P.i. at 6 Hours	0.27	0.02	-0.24	0.73	-1.29	0.69	-0.64	-1.83		1.21	1.01	0.84	1.66	0.4	1.61	0.64	0.28
223	18	Control P.i. at 12 Hours	0	0	-0.01	0	0	0	0	-0.01		1	1	0.99	1	1	1	1	0.99
224	18	Treated P.i. at 12 Hours	-0.25	-0.54	0.14	0.35	-0.57	0.23	-0.27	-1.21		0.84	0.68	1.1	1.28	0.67	1.17	0.83	0.43
225	19	Control P.i. at 24 Hours	0	0	0	0	0	0	0	0		1	1	1	1	1	1	1	1
226	19	Treated P.i. at 24 Hours	-0.1	-0.66	-0.05	0.4	-0.47	0.28	-0.69	-0.75		0.93	0.63	0.97	1.32	0.72	1.22	0.62	0.59
227	20	Control E.o. at 6 Hours	0	-0.01	-0.01	0	-0.01	-0.01	0	-0.01		1	0.99	0.99	1	0.99	0.99	1	0.99
228	20	Treated E.o. at 6 Hours	-0.07	0.13	-0.05	0.16	0.06	0.01	0.25	-0.34		0.95	1.1	0.96	1.11	1.04	1.01	1.19	0.79
229	21	Control E.o. at 12 Hours	0	0	0	0	0	0	0	-0.01		1	1	1	1	1	1	1	0.99
230	21	Treated E.o. at 12 Hours	-0.16	0.25	0.11	0	0	-0.05	-0.17	-0.15		0.89	1.19	1.07	1	1	0.96	0.89	0.9
231	22	Control E.o. at 18 Hours	0	-0.01	0	0	0	-0.01	0	-0.01		1	0.99	1	1	1	0.99	1	0.99
232	22	Treated E.o. at 18 Hours	0.37	-0.06	-0.14	-0.06	-0.31	-0.17	-0.3	0.28		1.29	0.96	0.9	0.96	0.8	0.89	0.81	1.22
233	23	Control E.o. at 24 Hours	0	0	0	0	-0.01	0	0	-0.01		1	1	1	1	0.99	1	1	0.99
234	23	Treated E.o. at 24 Hours	-0.12	0.04	0.14	0.04	-0.12	0.53	0.24	-0.46		0.92	1.03	1.1	1.03	0.92	1.44	1.18	0.73
235	24	Control E.o. at 48 Hours	0	0	0	-0.01	0	0	0	0		1	1	1	0.99	1	1	1	1
236	24	Treated E.o. at 48 Hours	0.34	0.24	-0.04	0.12	-0.18	0.07	-0.36	-0.26		1.26	1.18	0.97	1.08	0.88	1.05	0.78	0.83
237	25	Control E.o. at 72 Hours	0	0	-0.01	0	0	0	0	-0.01		1	1	0.99	1	1	1	1	0.99
238	25	Treated E.o. at 72 Hours	0.45	0.02	0.1	-0.13	-0.32	0.16	-0.2	0		1.37	1.01	1.07	0.91	0.8	1.11	0.87	1
239	26	Control E.o. at 96 Hours	0	0	-0.01	0	0	0	-0.01	-0.01		1	1	0.99	1	1	1	0.99	0.99
240	26	Treated E.o. at 96 Hours	-0.29	0.43	0.18	-0.24	-0.67	0.4	-0.22	-0.16		0.81	1.35	1.13	0.84	0.63	1.32	0.86	0.9
241	27	Control E.o. at 120 Hours	-0.01	-0.01	-0.01	0	0	0	0	0		0.99	0.99	0.99	1	1	1	1	1
242	27	Treated E.o. at 120 Hours	-0.33	0.36	0.09	0.29	-0.86	0.55	-1.06	-0.36		0.79	1.28	1.06	1.22	0.55	1.47	0.48	0.78
243	Biotic2	Tissue	Log2 Ratio	Log2 Ratio	Log2 Ratio	Log2 Ratio	Log2 Ratio	Log2 Ratio	Log2 Ratio	Log2 Ratio		Fold-Change	Fold-Change	Fold-Change	Fold-Change	Fold-Change	Fold-Change	Fold-Change	Fold-Change
244	1	Col laser microdissected, 5 d UI,	0	0	-0.01	-0.01	0	0	-0.01	0		1	1	0.99	0.99	1	1	0.99	1
245	1	Col laser microdissected, 5 dpi	0.21	-1.58	0.01	0.59	0.1	0.1	-0.4	-0.58		1.15	0.33	1	1.5	1.07	1.07	0.75	0.67
246	1	eds16 laser microdissected, 5 dpi	0.6	0.45	-2.01	-0.47	0.41	0.72	-0.95	0.94		1.51	1.36	0.24	0.72	1.33	1.64	0.52	1.92
247	2	Col whole leaf amplified, 5 d UI	0	0	0	0	0	0	-0.01	0		1	1	1	1	1	1	0.99	1
248	2	Col whole leaf amplified, 5 dpi,	0	-0.3	-0.1	0.26	0.04	0.57	-0.82	-1.33		1	0.81	0.93	1.19	1.03	1.48	0.56	0.39
249	2	Col leaf scrape, 5 dpi	-1.43	-0.73	-1.2	0.34	-1.24	1.09	-0.14	-1.69		0.37	0.6	0.43	1.27	0.42	2.12	0.91	0.31
250	3	WT_Emwa1_0dpi_rep1+rep2	-0.37	0.27	0.12	-0.05	0	0.02	-0.09	0.35		0.77	1.2	1.08	0.96	1	1.01	0.94	1.28
251	3	WT_Emwa1_0.5dpi_rep1+rep2	0.04	0.62	0.5	-0.06	0.21	0.18	-0.71	0.24		1.03	1.53	1.42	0.96	1.15	1.13	0.61	1.18
252	3	WT_Emwa1_2dpi_rep1+rep2	-0.22	-0.52	0.56	-0.15	0.17	0.21	-0.87	0.31		0.86	0.69	1.47	0.9	1.13	1.15	0.54	1.24
253	3	WT_Emwa1_4dpi_rep1+rep2	0.07	-0.56	0.41	-0.15	0.16	0.17	-0.66	0.14		1.04	0.67	1.33	0.9	1.12	1.12	0.63	1.1
254	3	WT_Emwa1_6dpi_rep1+rep2	-0.07	-0.64	0.29	0.09	-0.02	0.49	-0.9	-0.06		0.95	0.64	1.22	1.06	0.98	1.4	0.53	0.96
255	4	rpp4_Emwa1_0dpi_rep1+rep2	0	0	0	0	0	0	-0.01	-0.01		1	1	1	1	1	1	0.99	0.99
256	4	rpp4_Emwa1_0.5dpi_rep1+rep2	-0.41	1.11	-0.25	0.83	-0.06	0.2	0.01	-0.17		0.75	2.16	0.84	1.77	0.96	1.15	1	0.89
257	4	rpp4_Emwa1_2dpi_rep1+rep2	-0.42	-0.21	-0.33	-0.11	-0.2	0.01	-0.6	-0.29		0.75	0.86	0.79	0.93	0.87	1.01	0.65	0.81
258	4	rpp4_Emwa1_4dpi_rep1+rep2	-0.59	-0.48	-0.31	0.45	-0.53	0.56	-0.88	-0.75		0.66	0.72	0.8	1.37	0.69	1.48	0.54	0.59
259	4	rpp4_Emwa1_6dpi_rep1+rep2	-0.58	-0.38	-0.3	0.68	-0.78	0.86	-0.96	-0.93		0.67	0.77	0.81	1.6	0.58	1.81	0.51	0.52
260	5	Control	0	0	0	0	-0.01	-0.01	0	0		1	1	1	1	0.99	0.99	1	1
261	5	Aphid infested	0.15	-0.6	0.07	0.05	-0.05	0.1	-0.44	-0.43		1.11	0.66	1.05	1.03	0.96	1.07	0.73	0.74

## Sheet: Hormone
			CRK1	CRK2	CRK3	CRK4	CRK5	CRK6	CRK7	CRK8		CRK1	CRK2	CRK3	CRK4	CRK5	CRK6	CRK7	CRK8
262	Hormone	Tissue	Log2 Ratio	Log2 Ratio	Log2 Ratio	Log2 Ratio	Log2 Ratio	Log2 Ratio	Log2 Ratio	Log2 Ratio		Fold-Change	Fold-Change	Fold-Change	Fold-Change	Fold-Change	Fold-Change	Fold-Change	Fold-Change
263	1	Control at 30 Minutes	0	0	0	0	-0.01	-0.01	0	0		1	1	1	1	0.99	0.99	1	1
264	1	ACC Treated at 30 Minutes	0.46	0.21	0.05	0.03	-0.16	0.18	-0.6	0.06		1.37	1.16	1.03	1.02	0.89	1.13	0.66	1.04
265	2	Control at 1 Hour	0	0	0	0	0	-0.01	-0.01	-0.01		1	1	1	1	1	0.99	0.99	0.99
266	2	ACC Treated at 1 Hour	0.82	-0.06	0.29	0.07	0.04	0.13	0.46	0.32		1.77	0.96	1.22	1.05	1.03	1.09	1.38	1.25
267	3	Control at 3 Hours	0	0	0	0	0	0	0	0		1	1	1	1	1	1	1	1
268	3	ACC Treated at 3 Hours	0.05	0.25	0.16	0.32	0.12	0.04	-0.38	-0.23		1.03	1.19	1.12	1.25	1.08	1.03	0.77	0.85
269	4	Control at 30 Minutes	0	0	0	0	-0.01	-0.01	0	0		1	1	1	1	0.99	0.99	1	1
270	4	Zeatin Treated at 30 Minutes	0.04	0.14	-0.27	-0.1	-0.09	0.12	-0.2	-0.14		1.02	1.1	0.83	0.93	0.93	1.09	0.87	0.91
271	5	Control at 1 Hour	0	0	0	0	0	-0.01	-0.01	-0.01		1	1	1	1	1	0.99	0.99	0.99
272	5	Zeatin Treated at 1 Hour	0.17	-0.05	-0.15	-0.2	-0.12	-0.25	-0.25	0.09		1.12	0.97	0.9	0.87	0.92	0.84	0.84	1.06
273	6	Control at 3 Hours	0	0	0	0	0	0	0	0		1	1	1	1	1	1	1	1
274	6	Zeatin Treated at 3 Hours	-0.13	0.16	-0.05	-0.02	0.04	-0.01	-0.04	-0.03		0.91	1.12	0.96	0.99	1.03	0.99	0.97	0.97
275	7	Control at 30 Minutes	0	0	0	0	-0.01	-0.01	0	0		1	1	1	1	0.99	0.99	1	1
276	7	IAA Treated at 30 Minutes	-0.02	-0.08	-0.08	-0.07	-0.15	-0.2	-0.58	0.12		0.99	0.94	0.95	0.95	0.9	0.87	0.67	1.08
277	8	Control at 1 Hour	0	0	0	0	0	-0.01	-0.01	-0.01		1	1	1	1	1	0.99	0.99	0.99
278	8	IAA Treated at 1 Hour	0.05	-0.2	0.19	0.21	-0.14	0.11	0.21	-0.25		1.03	0.87	1.14	1.16	0.9	1.08	1.16	0.84
279	9	Control at 3 Hours	0	0	0	0	0	0	0	0		1	1	1	1	1	1	1	1
280	9	IAA Treated at 3 Hours	0.07	0.35	-0.38	0.45	-0.19	0.06	0	-0.03		1.05	1.27	0.77	1.37	0.88	1.04	1	0.97
281	10	Control at 30 Minutes	0	0	0	0	-0.01	-0.01	0	0		1	1	1	1	0.99	0.99	1	1
282	10	ABA Treated at 30 Minutes	-0.18	0.1	0.02	-0.05	-0.01	-0.05	-0.18	0.01		0.88	1.07	1.01	0.96	0.99	0.96	0.88	1.01
283	11	Control at 1 Hour	0	0	0	0	0	-0.01	-0.01	-0.01		1	1	1	1	1	0.99	0.99	0.99
284	11	ABA Treated at 1 Hour	0.39	0.23	0.5	-0.31	-0.25	-0.09	0.39	-0.06		1.31	1.17	1.41	0.81	0.84	0.94	1.31	0.96
285	12	Control at 3 Hours	0	0	0	0	0	0	0	0		1	1	1	1	1	1	1	1
286	12	ABA Treated at 3 Hours	0.65	1.95	0.03	-0.19	-0.58	-0.77	-0.85	0.04		1.57	3.86	1.02	0.87	0.66	0.58	0.55	1.02
287	13	Control at 30 Minutes	0	0	0	0	-0.01	-0.01	0	0		1	1	1	1	0.99	0.99	1	1
288	13	MJ Treated at 30 Minutes	0.28	0.24	0.04	-0.13	-0.35	0.08	-0.04	-0.27		1.21	1.18	1.03	0.91	0.78	1.06	0.97	0.83
289	14	Control at 1 Hour	0	0	0	0	0	-0.01	-0.01	-0.01		1	1	1	1	1	0.99	0.99	0.99
290	14	MJ Treated at 1 Hour	0.69	0.11	0.41	0.23	-0.67	0.1	0.44	-0.33		1.61	1.08	1.32	1.17	0.62	1.07	1.35	0.79
291	15	Control at 3 Hours	0	0	0	0	0	0	0	0		1	1	1	1	1	1	1	1
292	15	MJ Treated at 3 Hours	0.69	0.24	-0.41	0.45	-0.6	0	-0.54	0.02		1.62	1.18	0.75	1.37	0.66	1	0.69	1.02
293	16	Control at 30 Minutes	0	0	0	0	-0.01	-0.01	0	0		1	1	1	1	0.99	0.99	1	1
294	16	GA-3 Treated at 30 Minutes	0.15	-0.11	-0.29	-0.06	-0.14	0.19	-0.09	-0.1		1.11	0.93	0.81	0.96	0.9	1.14	0.94	0.93
295	17	Control at 1 Hour	0	0	0	0	0	-0.01	-0.01	-0.01		1	1	1	1	1	0.99	0.99	0.99
296	17	GA-3 Treated at 1 Hour	0.65	-0.13	0.28	-0.06	-0.03	-0.23	0	-0.02		1.56	0.91	1.21	0.96	0.98	0.85	1	0.99
297	18	Control at 3 Hours	0	0	0	0	0	0	0	0		1	1	1	1	1	1	1	1
298	18	GA-3 Treated at 3 Hours	-0.27	0.02	-0.31	0.36	0.09	0.29	-0.06	0.09		0.82	1.02	0.8	1.28	1.06	1.22	0.96	1.06
299	19	Control at 30 Minutes	0	0	0	0	-0.01	0	0	0		1	1	1	1	0.99	1	1	1
300	19	GA-3 Treated Mutant at 30 Minutes	0.04	-0.19	-0.15	0.15	0.01	-0.15	0.02	0.16		1.03	0.87	0.9	1.1	1	0.9	1.01	1.11
301	20	Control at 1 Hour	-0.01	0	0	0	0	-0.01	0	0		0.99	1	1	1	1	0.99	1	1
302	20	GA-3 Treated Mutant at 1 Hour	0.01	-0.07	-0.76	-0.16	-0.05	-0.02	-0.37	-0.14		1	0.95	0.59	0.89	0.96	0.98	0.77	0.91
303	21	Control at 3 Hours	0	0	0	0	0	0	0	0		1	1	1	1	1	1	1	1
304	21	GA-3 Treated Mutant at 3 Hours	0.32	-0.16	-0.84	0.06	0.02	0.02	-0.12	-0.13		1.25	0.89	0.56	1.04	1.01	1.01	0.92	0.92
305	22	Control at 30 Minutes	0	0	0	0	-0.01	-0.01	0	0		1	1	1	1	0.99	0.99	1	1
306	22	BL Treated at 30 Minutes	0.41	0	-0.14	-0.5	-0.04	0.56	-0.52	-0.15		1.32	1	0.91	0.7	0.97	1.48	0.69	0.9
307	23	BL Control at 1 Hour	0	0	0	0	0	-0.01	-0.01	-0.01		1	1	1	1	1	0.99	0.99	0.99
308	23	BL Treated at 1 Hour	0.97	0.11	0.41	0.06	-0.05	0.33	0.7	0.11		1.96	1.08	1.33	1.04	0.97	1.26	1.63	1.08
309	24	Control at 3 Hours	0	0	0	0	0	0	0	0		1	1	1	1	1	1	1	1
310	24	BL Treated at 3 Hours	-0.14	0.24	-0.04	0.41	0.35	0.44	0.31	0.08		0.91	1.18	0.97	1.33	1.27	1.35	1.24	1.06
311	25	Control at 30 Minutes	-0.01	0	0	0	0	0	0	0		0.99	1	1	1	1	1	1	1
312	25	BL Treated Mutant at 30 Minutes	0.14	-0.15	-0.94	0.2	0.1	0.18	-0.16	-0.29		1.1	0.9	0.52	1.15	1.07	1.13	0.89	0.81
313	26	Control at 1 Hour	0	0	-0.01	0	-0.01	0	-0.01	0		1	1	0.99	1	0.99	1	0.99	1
314	26	BL Treated Mutant at 1 Hour	-0.02	0.13	0.47	-0.1	0.13	-0.29	0.13	0.1		0.98	1.09	1.38	0.93	1.09	0.82	1.09	1.07
315	27	Control at 3 Hours	0	0	0	0	0	0	0	0		1	1	1	1	1	1	1	1
316	27	BL Treated Mutant at 3 Hours	-0.12	0.03	0.37	0.25	0.25	-0.12	0.46	0.05		0.92	1.02	1.29	1.19	1.19	0.92	1.38	1.03
317	28	Control	0	0	0	0	0	0	0	0		1	1	1	1	1	1	1	1
318	28	campestanol Treated	0.32	-0.06	0.18	-0.08	0.12	-0.34	-0.17	-0.07		1.25	0.96	1.13	0.95	1.09	0.79	0.89	0.95
319	28	6-deoxocathasterone Treated	-0.19	0.14	-0.07	-0.44	0.17	0.25	0.2	0.06		0.88	1.1	0.95	0.74	1.13	1.19	1.14	1.04
320	28	cathasterone Treated	0.15	0.12	0.16	-0.1	-0.06	0.07	0.25	-0.03		1.11	1.08	1.11	0.93	0.96	1.05	1.19	0.98
321	28	6-deoxoteasterone Treated	0.36	0.05	0.36	0.23	-0.13	-0.12	-0.08	-0.12		1.29	1.03	1.28	1.17	0.91	0.92	0.94	0.92
322	28	teasterone Treated	0.47	0.05	0.2	0.11	-0.12	-0.26	0.06	-0.1		1.39	1.03	1.15	1.08	0.92	0.84	1.04	0.93
323	28	3-dehydro-6-deoxoteasterone Treated	-0.15	0	0.01	-0.12	-0.11	0.19	0.17	-0.03		0.9	1	1	0.92	0.92	1.14	1.12	0.98
324	28	3-dehydroteasterone Treated	0.16	0.47	0.31	0.12	0	-0.34	0	-0.1		1.11	1.38	1.24	1.08	1	0.79	1	0.93
325	28	-deoxotyphasterol Treated	0.3	0.29	0.23	0.12	0.08	-0.45	0.37	-0.21		1.23	1.22	1.17	1.09	1.05	0.73	1.29	0.86
326	28	typhasterol Treated	-0.32	0.39	0.46	-0.08	-0.07	-0.12	0.07	-0.07		0.8	1.31	1.37	0.94	0.95	0.92	1.05	0.95
327	28	6-deoxocastasterone Treated	-0.03	0.14	0.33	-0.18	0.22	0.32	0.22	0.16		0.98	1.1	1.25	0.88	1.16	1.25	1.16	1.11
328	28	castasterone Treated	0.46	0.16	0.37	-0.27	0.25	0.33	0.05	-0.32		1.38	1.12	1.29	0.83	1.19	1.26	1.04	0.8
329	28	brassinolide Treated	0	0.13	0.21	0.04	0.17	-0.07	0.56	0.2		1	1.09	1.16	1.03	1.12	0.95	1.48	1.15
330	29	Control Wild-Type	0	0	-0.01	0	0	0	0	0		1	1	0.99	1	1	1	1	1
331	29	t-zeatin Treated Wild-Type	0.03	-0.01	-0.04	-0.32	0.15	-0.38	0.13	0.23		1.02	0.99	0.97	0.8	1.11	0.77	1.09	1.17
332	30	Control ARR22 Overexpressed	-0.01	0	0	-0.01	0	-0.01	0	0		0.99	1	1	0.99	1	0.99	1	1
333	30	t-zeatin Treated ARR22 Overexpressed	-0.07	-0.21	-0.08	0.84	-0.04	0.22	-0.07	-0.31		0.95	0.86	0.95	1.79	0.97	1.17	0.95	0.8
334	31	No Treatment	0.25	-1.51	-1.1	-1.25	-1.54	-0.73	-2.11	-2.66		1.19	0.35	0.46	0.42	0.34	0.6	0.23	0.15
335	31	Treated with Water	0	0	0	0	0	-0.01	0	-0.01		1	1	1	1	1	0.99	1	0.99
336	31	Treated with 3uM ABA	0.19	-0.17	0.19	0.2	-0.14	0.54	-0.25	-0.12		1.14	0.89	1.14	1.15	0.9	1.45	0.84	0.92
337	31	Treated with 30uM ABA	0.2	-0.08	0.25	-0.06	-0.06	0.06	-0.31	-0.13		1.15	0.94	1.18	0.96	0.96	1.04	0.81	0.91
338	32	Control at 3 Hours	0	-0.01	0	0	-0.01	0	0	0		1	0.99	1	1	0.99	1	1	1
339	32	Giberellin Treated at 3 Hours	0.56	-0.24	-0.43	0.65	0.16	-0.39	-0.2	1.07		1.47	0.85	0.74	1.57	1.12	0.76	0.87	2.1
340	33	Control at 6 Hours	0	0	-0.01	0	0	0	0	0		1	1	0.99	1	1	1	1	1
341	33	Giberellin Treated at 6 Hours	0.31	0	-0.58	-0.14	0.26	0.13	-0.8	0.94		1.24	1	0.67	0.91	1.2	1.09	0.57	1.92
342	34	Control at 9 Hours	0	0	0	0	0	0	0	0		1	1	1	1	1	1	1	1
343	34	Giberellin Treated at 9 Hours	-0.13	-0.21	-0.65	-0.51	0.34	-0.01	0.44	1.56		0.91	0.86	0.63	0.7	1.26	0.99	1.35	2.95
344	Chemical	Tissue	Log2 Ratio	Log2 Ratio	Log2 Ratio	Log2 Ratio	Log2 Ratio	Log2 Ratio	Log2 Ratio	Log2 Ratio		Fold-Change	Fold-Change	Fold-Change	Fold-Change	Fold-Change	Fold-Change	Fold-Change	Fold-Change
345	1	Control at 3 Hours	0	0	0	0	-0.01	0	0	0		1	1	1	1	0.99	1	1	1
346	1	Propiconazole Treated at 3 Hours	-0.86	-0.24	-0.05	-0.01	-0.1	-0.69	-0.11	-0.41		0.55	0.85	0.96	0.99	0.93	0.62	0.92	0.75
347	1	Uniconazole Treated at 3 Hours	-0.71	-0.14	0.16	-0.26	-0.07	-0.78	-0.1	-0.19		0.61	0.91	1.12	0.83	0.95	0.58	0.93	0.87
348	1	Paclobutrazol Treated at 3 Hours	-0.49	-0.03	-0.03	0.06	-0.15	-0.59	-0.44	-0.1		0.71	0.98	0.98	1.04	0.9	0.66	0.74	0.93
349	1	Prohexadione Treated at 3 Hours	0.16	0.2	0.13	0.25	-0.15	-0.33	-0.81	0.17		1.12	1.14	1.09	1.18	0.9	0.79	0.57	1.13
350	2	Control at 12 Hours	0	0	0	0	0	0	0	0		1	1	1	1	1	1	1	1
351	2	Propiconazole Treated at 12 Hours	-0.45	0.33	-0.5	0.18	-0.06	-0.31	-0.26	0.14		0.73	1.26	0.71	1.14	0.96	0.8	0.83	1.1
352	2	Uniconazole Treated at 12 Hours	-0.3	0.34	-0.02	0.17	0.06	-0.17	0.11	0.11		0.81	1.27	0.98	1.12	1.04	0.89	1.08	1.08
353	2	Paclobutrazol Treated at 12 Hours	0.18	0.36	-0.52	-0.03	0.13	-0.03	0.15	0.06		1.13	1.28	0.7	0.98	1.09	0.97	1.11	1.04
354	2	Prohexadione Treated at 12 Hours	-0.77	0.44	0.07	0.05	-0.05	-0.1	-0.02	0.05		0.58	1.36	1.05	1.04	0.96	0.93	0.99	1.03
355	3	Control	0	0	0	0	-0.01	0	0	0		1	1	1	1	0.99	1	1	1
356	3	2,4,6-T Treated	-0.09	-0.11	0.19	-0.14	-0.06	-0.82	-0.13	0.01		0.94	0.93	1.14	0.91	0.95	0.56	0.91	1
357	3	PCIB Treated	-0.39	-0.22	0.14	0.2	-0.1	-0.5	-0.48	-0.21		0.76	0.86	1.1	1.15	0.93	0.7	0.71	0.86
358	3	TIBA Treated	0.19	0.1	-0.27	-0.34	-0.26	-0.55	-0.22	-0.64		1.14	1.07	0.83	0.79	0.83	0.68	0.86	0.64
359	3	NPA Treated	-0.18	-0.16	0.07	-0.05	0.23	-0.43	-0.11	-0.15		0.88	0.89	1.05	0.97	1.17	0.74	0.93	0.9
360	4	Control at 3 Hours	0	0	0	0	-0.01	0	0	0		1	1	1	1	0.99	1	1	1
361	4	10uM Brz220 Treated at 3 Hours	-0.13	0.04	-0.03	-0.32	-0.05	-0.7	0	-0.05		0.91	1.03	0.98	0.8	0.97	0.61	1	0.96
362	4	3uM Brz220 Treated at 3 Hours	-0.8	-0.15	0.3	-0.26	-0.07	-0.56	-0.37	0.06		0.57	0.9	1.23	0.83	0.95	0.68	0.77	1.04
363	5	Control at 12 Hours	0	0	0	0	0	0	0	0		1	1	1	1	1	1	1	1
364	5	10uM Brz91 Treated at 12 Hours	0.19	0.25	-0.54	0.43	-0.13	-0.16	-0.29	-0.06		1.14	1.19	0.69	1.35	0.91	0.89	0.81	0.95
365	6	Control	0	0	0	0	-0.01	0	0	0		1	1	1	1	0.99	1	1	1
366	6	10uM AgNO3 Treated	-0.21	-0.33	-0.18	1.23	-0.87	0.01	0.13	-1.06		0.86	0.79	0.88	2.35	0.54	1.01	1.09	0.48
367	6	10uM AVG Treated	-0.4	0.02	-0.12	-0.11	0.09	-0.53	-0.09	0.19		0.76	1.01	0.92	0.92	1.07	0.69	0.94	1.14
368	7	Control	0	0	0	0	-0.01	0	0	0		1	1	1	1	0.99	1	1	1
369	7	10uM CHX Treated	-0.48	-0.56	0.35	1.94	-1.43	0.52	-0.8	-1.85		0.71	0.68	1.27	3.85	0.37	1.43	0.57	0.27
370	8	Control	0	0	0	0	-0.01	0	0	0		1	1	1	1	0.99	1	1	1
371	8	10uM MG132 Treated	-0.23	-0.3	0.12	0.1	-0.1	-0.64	-0.59	0.05		0.85	0.81	1.09	1.07	0.93	0.64	0.66	1.03
372	9	Control at 3 Hours	0	0	0	0	-0.01	0	0	0		1	1	1	1	0.99	1	1	1
373	9	1uM PNO8 Treated at 3 Hours	0.07	-0.14	-0.13	-0.04	-0.25	-0.4	-0.09	0.01		1.05	0.91	0.91	0.97	0.84	0.76	0.94	1.01
374	9	10uM PNO8 Treated at 3 Hours	-0.07	-0.28	0.04	0.47	-0.75	-0.57	-0.36	-0.59		0.95	0.82	1.03	1.39	0.59	0.67	0.78	0.66
375	10	Control at 12 Hours	0	0	0	0	0	0	0	0		1	1	1	1	1	1	1	1
376	10	1uM PNO8 Treated at 12 Hours	0.06	0.29	-0.35	0.13	-0.08	-0.07	0.18	0.02		1.04	1.22	0.78	1.09	0.94	0.95	1.14	1.01
377	11	Control	0	0	0	0	-0.01	0	0	0		1	1	1	1	0.99	1	1	1
378	11	Ibuprofen Treated	-0.05	-0.32	0.32	0	-0.16	-0.2	-0.26	-0.25		0.96	0.8	1.25	1	0.89	0.87	0.83	0.84
379	11	Salicylic Acid Treated	-0.32	-0.27	0.01	0.47	-0.05	-0.52	-0.13	0.16		0.8	0.83	1.01	1.39	0.97	0.69	0.91	1.11
380	11	Daminozide Treated	-0.26	0.04	0.01	0.01	0.07	-0.52	-0.17	-0.04		0.83	1.03	1	1.01	1.05	0.69	0.88	0.97

## Sheet: Light
			time	CRK1	CRK2	CRK3	CRK4	CRK5	CRK6	CRK7	CRK8		CRK1	CRK2	CRK3	CRK4	CRK5	CRK6	CRK7	CRK8
381	Light	Tissue		Log2 Ratio	Log2 Ratio	Log2 Ratio	Log2 Ratio	Log2 Ratio	Log2 Ratio	Log2 Ratio	Log2 Ratio		Fold-Change	Fold-Change	Fold-Change	Fold-Change	Fold-Change	Fold-Change	Fold-Change	Fold-Change
382	1	Continuous light with temperature cycles, 0h	0h	0	0	0	0	0	0	0	0		1	1	1	1	1	1	1	1
383	1	Continuous light with temperature cycles, 4h	4h	-0.86	-0.35	0.11	0.25	0.04	-0.1	-0.2	-0.44		0.55	0.78	1.08	1.19	1.03	0.93	0.87	0.73
384	1	Continuous light with temperature cycles, 8h	8h	-1.71	-0.22	-0.25	0.19	-0.27	-0.02	-0.2	-0.6		0.3	0.86	0.84	1.14	0.83	0.99	0.87	0.66
385	1	Continuous light with temperature cycles, 12h	12h	-1	0.03	-0.63	-0.18	-0.35	0.01	-0.4	-0.29		0.5	1.02	0.64	0.88	0.78	1	0.75	0.81
386	1	Continuous light with temperature cycles, 16h	16h	-0.29	0.31	-0.52	0.07	0.01	-0.13	0.07	-0.4		0.81	1.24	0.7	1.05	1.01	0.91	1.05	0.76
387	1	Continuous light with temperature cycles, 20h	20h	0.29	0.52	-0.08	-0.27	0.2	0.38	0.61	-0.36		1.22	1.43	0.94	0.83	1.15	1.3	1.53	0.78
388	1	Continuous light with temperature cycles, 24h	24h	-0.07	0.01	-0.28	-0.14	0.07	-0.09	0.43	-0.39		0.95	1	0.82	0.91	1.05	0.94	1.34	0.76
389	1	Continuous light with temperature cycles, 28h	28h	-0.48	-0.04	0.1	0.22	-0.08	0.01	0.06	-0.18		0.71	0.97	1.07	1.16	0.94	1.01	1.04	0.88
390	1	Continuous light with temperature cycles, 32h	32h	-1.09	-0.41	-0.16	0.16	-0.41	-0.55	-0.13	-0.57		0.47	0.75	0.9	1.12	0.75	0.68	0.91	0.67
391	1	Continuous light with temperature cycles, 36h	36h	-0.94	0.03	-0.28	0.18	-0.25	-0.39	-0.08	-0.19		0.52	1.02	0.82	1.13	0.84	0.76	0.95	0.87
392	1	Continuous light with temperature cycles, 40h	40h	-0.42	0.51	-0.39	0.24	-0.13	-0.67	0.43	-0.19		0.75	1.42	0.76	1.18	0.91	0.63	1.34	0.88
393	1	Continuous light with temperature cycles, 44h	44h	-0.02	0.22	0.13	0.07	0.26	0.01	-0.07	-0.18		0.99	1.17	1.09	1.05	1.19	1.01	0.95	0.88
394	2	12h light-dark cycle with concommitant temperature cycle, 0h	0h	0	0	-0.01	0	0	-0.01	0	0		1	1	0.99	1	1	0.99	1	1
395	2	12h light-dark cycle with concommitant temperature cycle, 4h	4h	-0.19	-1.05	-0.1	-0.65	-0.37	0.29	-0.14	-0.01		0.87	0.48	0.93	0.63	0.77	1.22	0.91	0.99
396	2	12h light-dark cycle with concommitant temperature cycle, 8h	8h	-1.29	-1.6	0.07	0.03	-0.62	0.34	-0.65	-0.6		0.41	0.33	1.05	1.02	0.65	1.27	0.64	0.66
397	2	12h light-dark cycle with concommitant temperature cycle, 12h	12h	-0.57	-0.21	-0.13	-0.62	-0.18	0.72	-0.82	-0.4		0.67	0.86	0.91	0.65	0.88	1.65	0.56	0.75
398	2	12h light-dark cycle with concommitant temperature cycle, 16h	16h	-1.01	-1	-0.59	-0.37	-0.9	0.6	-0.41	-0.86		0.49	0.5	0.66	0.77	0.53	1.51	0.75	0.55
399	2	12h light-dark cycle with concommitant temperature cycle, 20h	20h	-0.11	-0.4	-0.15	-0.17	-0.06	0.49	0.11	-0.15		0.93	0.76	0.9	0.89	0.96	1.41	1.08	0.9
400	2	12h light-dark cycle with concommitant temperature cycle, 24h	24h	0.19	0.19	0.28	0.28	0.02	0.38	0.43	-0.06		1.14	1.14	1.21	1.21	1.01	1.3	1.35	0.96
401	2	12h light-dark cycle with concommitant temperature cycle, 28h	28h	-0.76	-1.19	-0.06	-0.56	-0.14	0.35	-1.02	-0.44		0.59	0.44	0.96	0.68	0.91	1.27	0.49	0.73
402	2	12h light-dark cycle with concommitant temperature cycle, 32h	32h	-1.07	-1.54	-0.02	-0.73	-0.83	0.51	-0.45	-0.56		0.47	0.34	0.98	0.6	0.56	1.42	0.73	0.67
403	2	12h light-dark cycle with concommitant temperature cycle, 36h	36h	0.05	-0.33	-0.26	0.01	-0.07	0.17	0.16	-0.68		1.04	0.8	0.83	1	0.95	1.12	1.11	0.62
404	2	12h light-dark cycle with concommitant temperature cycle, 40h	40h	-0.74	-0.59	-0.05	0.15	-0.55	-0.17	-0.03	-1.08		0.6	0.66	0.97	1.11	0.68	0.89	0.98	0.47
405	2	12h light-dark cycle with concommitant temperature cycle, 44h	44h	-0.16	0.1	0.23	0.45	-0.11	0.11	0.45	-0.25		0.89	1.07	1.17	1.37	0.92	1.07	1.37	0.84
406	3	Long day grown plants, 0h	0h	0	0	0	0	0	0	0	0		1	1	1	1	1	1	1	1
407	3	Long day grown plants, 4h	4h	0.01	-0.7	-0.12	-0.48	-0.74	0.1	-1.09	-0.49		1	0.61	0.92	0.71	0.6	1.07	0.47	0.71
408	3	Long day grown plants, 8h	8h	-0.71	-1.05	-0.14	-0.43	-0.73	-0.07	-0.28	-0.95		0.61	0.48	0.9	0.74	0.6	0.95	0.82	0.51
409	3	Long day grown plants, 12h	12h	-0.66	-0.35	-0.39	-0.38	-0.37	0.14	-0.33	-0.82		0.63	0.78	0.76	0.76	0.77	1.1	0.8	0.56
410	3	Long day grown plants, 16h	16h	-0.13	-0.31	-0.21	-0.84	-0.5	0.06	-0.43	-0.62		0.91	0.81	0.86	0.56	0.71	1.04	0.74	0.65
411	3	Long day grown plants, 20h	20h	-1.08	-0.31	-0.17	0	0.06	0.06	-0.6	-0.46		0.47	0.8	0.89	1	1.04	1.04	0.66	0.73
412	3	Long day grown plants, 24h	24h	0.15	0.09	-0.06	-0.02	-0.25	-0.12	-0.48	-0.19		1.11	1.06	0.96	0.99	0.84	0.92	0.71	0.87
413	3	Long day grown plants, 28h	28h	0.37	-1.19	-0.3	-0.6	-0.73	0.09	-0.11	-0.6		1.29	0.43	0.81	0.66	0.6	1.06	0.93	0.66
414	3	Long day grown plants, 32h	32h	-0.71	-0.97	-0.35	-0.5	-0.6	0.06	-0.16	-0.55		0.61	0.51	0.78	0.7	0.66	1.04	0.9	0.68
415	3	Long day grown plants, 36h	36h	-0.58	-0.49	-0.08	-0.34	-0.24	0.4	-0.01	-0.83		0.67	0.71	0.95	0.79	0.85	1.32	0.99	0.56
416	3	Long day grown plants, 40h	40h	0.22	-0.31	-0.17	-0.31	-0.22	0.48	-0.89	-0.59		1.16	0.8	0.89	0.81	0.86	1.39	0.54	0.66
417	3	Long day grown plants, 44h	44h	-0.75	-0.41	0.02	-0.24	0.13	0.1	-0.12	-0.38		0.59	0.75	1.01	0.84	1.09	1.07	0.92	0.77
418	4	Short day grown plants, 0h	0h	0	0	0	0	0	-0.01	0	0		1	1	1	1	1	0.99	1	1
419	4	Short day grown plants, 4h	4h	0.55	-1.34	0.1	-0.8	-0.11	0.41	-0.12	-0.12		1.47	0.39	1.07	0.57	0.93	1.33	0.92	0.92
420	4	Short day grown plants, 8h	8h	-0.99	-1.25	-0.04	-0.74	-0.16	0.32	-0.37	-0.7		0.5	0.42	0.97	0.6	0.89	1.25	0.77	0.61
421	4	Short day grown plants, 12h	12h	-0.97	-0.6	-0.01	0.13	0.41	0.15	0.47	-0.15		0.51	0.66	0.99	1.09	1.33	1.11	1.39	0.9
422	4	Short day grown plants, 16h	16h	-0.68	-0.09	-0.23	0.65	0.28	0.48	0.29	0.09		0.62	0.94	0.85	1.57	1.21	1.4	1.22	1.06
423	4	Short day grown plants, 20h	20h	-0.43	-0.09	0	0.25	0.37	-0.05	0.45	0		0.74	0.94	1	1.19	1.29	0.96	1.36	1
424	4	Short day grown plants, 24h	24h	0.01	-0.14	0.06	-0.25	0.07	-0.27	0.21	0.05		1	0.9	1.04	0.84	1.05	0.83	1.15	1.03
425	4	Short day grown plants, 28h	28h	0.51	-1.25	0.06	-0.4	-0.32	0.26	0.25	-0.17		1.43	0.42	1.04	0.75	0.8	1.2	1.19	0.89
426	4	Short day grown plants, 32h	32h	-0.33	-1.08	0.09	-0.51	-0.04	0.42	0.72	-0.43		0.79	0.47	1.06	0.7	0.97	1.34	1.64	0.74
427	4	Short day grown plants, 36h	36h	-0.29	-0.48	-0.13	0.25	0.59	0.42	-0.11	-0.08		0.82	0.72	0.91	1.19	1.51	1.33	0.93	0.95
428	4	Short day grown plants, 40h	40h	-0.15	-0.1	-0.06	0.21	0.5	0.46	-0.04	0.23		0.9	0.93	0.96	1.16	1.42	1.37	0.97	1.18
429	4	Short day grown plants, 44h	44h	0.15	0.24	0.29	0.55	0.49	0.27	0.58	0.43		1.11	1.18	1.23	1.46	1.4	1.21	1.5	1.35
430	5	12h light-dark cycle, no temperature cycle, leaves from older plants, 0h	0h	0	-0.01	-0.01	-0.01	0	-0.01	0	0		1	0.99	0.99	0.99	1	0.99	1	1
431	5	12h light-dark cycle, no temperature cycle, leaves from older plants, 4h	4h	-0.13	-1.13	-0.34	-1.01	-0.37	0.11	-0.11	0.05		0.91	0.45	0.79	0.49	0.77	1.08	0.92	1.03
432	5	12h light-dark cycle, no temperature cycle, leaves from older plants, 8h	8h	-0.49	-1.11	-0.35	-1.12	-0.64	0.28	-0.21	-0.05		0.71	0.46	0.78	0.46	0.64	1.21	0.86	0.96
433	5	12h light-dark cycle, no temperature cycle, leaves from older plants, 12h	12h	0.61	-0.37	-0.53	-0.36	-0.3	0.21	0.3	-0.3		1.52	0.77	0.69	0.78	0.81	1.15	1.23	0.81
434	5	12h light-dark cycle, no temperature cycle, leaves from older plants, 16h	16h	0.39	-0.25	-0.02	-0.14	0.03	0.18	0.2	-0.28		1.31	0.84	0.99	0.9	1.02	1.13	1.15	0.82
435	5	12h light-dark cycle, no temperature cycle, leaves from older plants, 20h	20h	0.29	-0.03	-0.32	-0.03	0.1	0.17	0.22	0.26		1.22	0.98	0.8	0.98	1.07	1.13	1.16	1.2
436	5	12h light-dark cycle, no temperature cycle, leaves from older plants, 24h	24h	0	-0.01	-0.01	-0.01	0	-0.01	0	0		1	0.99	0.99	0.99	1	0.99	1	1
437	6	12h light-dark cycle, no temperature cycle, leaves from older plants, 0h	0h	0	-0.01	0	-0.01	0	0	0	0		1	0.99	1	0.99	1	1	1	1
438	6	12h light-dark cycle, no temperature cycle, leaves from older plants, 4h	4h	0.27	-1.73	-0.02	-0.78	-0.66	-0.13	-0.15	-0.25		1.2	0.3	0.98	0.58	0.63	0.91	0.9	0.84
439	6	12h light-dark cycle, no temperature cycle, leaves from older plants, 8h	8h	-0.5	-1.88	0.05	-0.98	-0.86	0.01	-0.58	-0.62		0.71	0.27	1.03	0.5	0.55	1.01	0.67	0.65
440	6	12h light-dark cycle, no temperature cycle, leaves from older plants, 12h	12h	0.46	-0.54	0.25	-0.67	-0.43	-0.09	0.14	0.16		1.37	0.69	1.19	0.63	0.74	0.94	1.1	1.12
441	6	12h light-dark cycle, no temperature cycle, leaves from older plants, 16h	16h	0.12	-0.57	0.11	-0.04	0.05	-0.16	0.35	-0.23		1.09	0.67	1.08	0.97	1.03	0.89	1.27	0.85
442	6	12h light-dark cycle, no temperature cycle, leaves from older plants, 20h	20h	0.12	-0.09	0.11	-0.21	0.15	0.03	0.16	0.09		1.09	0.94	1.08	0.86	1.11	1.02	1.12	1.06
443	6	12h light-dark cycle, no temperature cycle, leaves from older plants, 24h	24h	0	-0.01	0	-0.01	0	0	0	0		1	0.99	1	0.99	1	1	1	1
444	7	Circadian experiment - plants grown under continuous light with temperature cycle, then sampled under continuous light and constant temperature, 0h	0h	0	0	0	-0.01	0	0	0	0		1	1	1	0.99	1	1	1	1
445	7	Circadian experiment - plants grown under continuous light with temperature cycle, then sampled under continuous light and constant temperature, 4h	4h	-0.65	-0.82	0.55	0.68	0.45	1.13	-0.31	-0.25		0.64	0.56	1.46	1.61	1.36	2.19	0.81	0.84
446	7	Circadian experiment - plants grown under continuous light with temperature cycle, then sampled under continuous light and constant temperature, 8h	8h	-0.34	-0.32	0.12	0.81	0.02	0.53	0.02	0.11		0.79	0.8	1.09	1.76	1.02	1.44	1.02	1.08
447	7	Circadian experiment - plants grown under continuous light with temperature cycle, then sampled under continuous light and constant temperature, 12h	12h	-0.39	-0.06	0.44	0.79	-0.13	1.09	0.15	0.12		0.76	0.96	1.36	1.74	0.91	2.13	1.11	1.08
448	7	Circadian experiment - plants grown under continuous light with temperature cycle, then sampled under continuous light and constant temperature, 16h	16h	-0.52	-0.09	0.27	0.64	-0.13	1.11	-0.05	-0.02		0.69	0.94	1.2	1.56	0.91	2.15	0.96	0.98
449	7	Circadian experiment - plants grown under continuous light with temperature cycle, then sampled under continuous light and constant temperature, 20h	20h	-0.03	-0.08	0.21	0.92	0.26	1.1	0	0.2		0.98	0.94	1.15	1.9	1.2	2.15	1	1.15
450	7	Circadian experiment - plants grown under continuous light with temperature cycle, then sampled under continuous light and constant temperature, 24h	24h	0.12	-0.48	0.26	0.5	0.33	0.8	-0.3	-0.48		1.08	0.71	1.2	1.42	1.26	1.74	0.81	0.71
451	7	Circadian experiment - plants grown under continuous light with temperature cycle, then sampled under continuous light and constant temperature, 28h	28h	-1.01	-1.37	-0.26	0.19	0.23	0.94	-0.32	-0.59		0.49	0.38	0.83	1.14	1.18	1.92	0.8	0.66
452	7	Circadian experiment - plants grown under continuous light with temperature cycle, then sampled under continuous light and constant temperature, 32h	32h	-1.04	-1.18	0.31	0.43	-0.16	0.98	-0.25	-0.93		0.48	0.44	1.24	1.34	0.89	1.98	0.84	0.52
453	7	Circadian experiment - plants grown under continuous light with temperature cycle, then sampled under continuous light and constant temperature, 36h	36h	-0.67	-0.58	0.36	1.03	0.09	0.92	0.1	-0.55		0.63	0.67	1.28	2.04	1.06	1.89	1.07	0.68
454	7	Circadian experiment - plants grown under continuous light with temperature cycle, then sampled under continuous light and constant temperature, 40h	40h	-0.53	-0.6	-0.41	0.4	0.16	0.79	-0.15	-0.58		0.69	0.66	0.75	1.32	1.11	1.73	0.9	0.67
455	7	Circadian experiment - plants grown under continuous light with temperature cycle, then sampled under continuous light and constant temperature, 44h	44h	-0.56	-0.75	0.01	0.04	0.09	1.01	-0.44	-0.38		0.68	0.59	1	1.03	1.06	2.02	0.73	0.76
456	8	Circadian experiment - plants grown under 12h light-dark cycle with a temperature cycle, then sampled under continuous light and constant temperature, 0h	0h	-0.01	0	-0.01	-0.01	0	-0.01	-0.01	0		0.99	1	0.99	0.99	1	0.99	0.99	1
457	8	Circadian experiment - plants grown under 12h light-dark cycle with a temperature cycle, then sampled under continuous light and constant temperature, 4h	4h	-0.78	-1.28	-0.72	-0.38	-0.44	0.26	-0.73	-0.21		0.58	0.41	0.6	0.77	0.73	1.2	0.6	0.86
458	8	Circadian experiment - plants grown under 12h light-dark cycle with a temperature cycle, then sampled under continuous light and constant temperature, 8h	8h	-0.2	-1.27	-0.25	0.52	-0.05	0.14	-0.14	-0.2		0.87	0.41	0.84	1.44	0.97	1.1	0.91	0.87
459	8	Circadian experiment - plants grown under 12h light-dark cycle with a temperature cycle, then sampled under continuous light and constant temperature, 12h	12h	-0.12	0.17	0.17	0.5	0.23	0.11	-0.08	0.02		0.92	1.12	1.13	1.41	1.17	1.08	0.95	1.01
460	8	Circadian experiment - plants grown under 12h light-dark cycle with a temperature cycle, then sampled under continuous light and constant temperature, 16h	16h	-0.04	-0.09	0.36	-0.07	0.11	0.42	-0.24	0.27		0.97	0.94	1.28	0.95	1.07	1.34	0.85	1.21
461	8	Circadian experiment - plants grown under 12h light-dark cycle with a temperature cycle, then sampled under continuous light and constant temperature, 20h	20h	0.42	0.02	-0.39	-0.42	0.15	0.88	0.69	0.33		1.33	1.02	0.76	0.74	1.11	1.84	1.61	1.26
462	8	Circadian experiment - plants grown under 12h light-dark cycle with a temperature cycle, then sampled under continuous light and constant temperature, 24h	24h	-0.51	-0.56	-1.22	-0.75	-0.04	-0.16	-0.23	-0.57		0.7	0.68	0.43	0.59	0.97	0.89	0.85	0.67
463	8	Circadian experiment - plants grown under 12h light-dark cycle with a temperature cycle, then sampled under continuous light and constant temperature, 28h	28h	-1.34	-1.45	0.17	-0.18	-0.12	0.66	-0.61	-0.81		0.39	0.36	1.12	0.88	0.92	1.58	0.65	0.57
464	8	Circadian experiment - plants grown under 12h light-dark cycle with a temperature cycle, then sampled under continuous light and constant temperature, 32h	32h	-1.23	-1	0.41	-0.08	-0.47	0.21	-0.68	-0.19		0.42	0.5	1.33	0.94	0.72	1.15	0.62	0.87
465	8	Circadian experiment - plants grown under 12h light-dark cycle with a temperature cycle, then sampled under continuous light and constant temperature, 36h	36h	-0.7	-0.28	0.05	-0.08	-0.21	-0.56	0.5	0.23		0.61	0.82	1.03	0.94	0.86	0.68	1.41	1.17
466	8	Circadian experiment - plants grown under 12h light-dark cycle with a temperature cycle, then sampled under continuous light and constant temperature, 40h	40h	0.08	-0.05	0.46	0.01	0.32	0.76	0.46	0.49		1.05	0.97	1.37	1	1.25	1.69	1.38	1.4
467	8	Circadian experiment - plants grown under 12h light-dark cycle with a temperature cycle, then sampled under continuous light and constant temperature, 44h	44h	-0.53	-0.56	-0.56	-0.33	0	0.88	-1.3	-0.11		0.69	0.67	0.68	0.79	1	1.84	0.4	0.92
468	9	Circadian experiment - plants grown under 12h light-dark cycle and constant temperature, then sampled under continuous light and constant temperature, 0h	0h	0	0	0	0	0	-0.01	0	0		1	1	1	1	1	0.99	1	1
469	9	Circadian experiment - plants grown under 12h light-dark cycle and constant temperature, then sampled under continuous light and constant temperature, 4h	4h	-0.08	-0.35	-0.9	0.17	-0.05	0.21	-0.2	0.15		0.94	0.78	0.53	1.12	0.96	1.16	0.87	1.11
470	9	Circadian experiment - plants grown under 12h light-dark cycle and constant temperature, then sampled under continuous light and constant temperature, 8h	8h	-0.86	-0.62	-0.46	-0.37	-0.33	0.36	-0.55	0.13		0.55	0.65	0.73	0.77	0.79	1.29	0.68	1.09
471	9	Circadian experiment - plants grown under 12h light-dark cycle and constant temperature, then sampled under continuous light and constant temperature, 12h	12h	-1.02	-0.12	-0.33	0.31	-0.21	0.08	-0.47	-0.31		0.49	0.92	0.79	1.24	0.86	1.05	0.72	0.8
472	9	Circadian experiment - plants grown under 12h light-dark cycle and constant temperature, then sampled under continuous light and constant temperature, 16h	16h	-0.54	0	-0.3	-0.35	-0.17	-0.1	-0.92	-0.15		0.69	1	0.81	0.78	0.88	0.93	0.53	0.9
473	9	Circadian experiment - plants grown under 12h light-dark cycle and constant temperature, then sampled under continuous light and constant temperature, 20h	20h	0.06	-0.28	-0.12	-0.35	-0.35	0.3	-0.76	-0.1		1.04	0.82	0.92	0.78	0.78	1.23	0.59	0.93
474	9	Circadian experiment - plants grown under 12h light-dark cycle and constant temperature, then sampled under continuous light and constant temperature, 24h	24h	0.18	-0.38	-0.3	0.31	-0.03	-0.17	-0.01	-0.16		1.13	0.77	0.81	1.24	0.98	0.89	0.99	0.9
475	9	Circadian experiment - plants grown under 12h light-dark cycle and constant temperature, then sampled under continuous light and constant temperature, 28h	28h	-0.37	-0.25	-0.38	0.24	0.08	0.42	0.39	-0.22		0.77	0.84	0.76	1.18	1.05	1.34	1.31	0.86
476	9	Circadian experiment - plants grown under 12h light-dark cycle and constant temperature, then sampled under continuous light and constant temperature, 32h	32h	-0.45	-0.37	-0.67	0.32	-0.26	-0.14	-0.64	-0.18		0.73	0.77	0.63	1.25	0.83	0.91	0.64	0.88
477	9	Circadian experiment - plants grown under 12h light-dark cycle and constant temperature, then sampled under continuous light and constant temperature, 36h	36h	-0.39	-0.32	-0.56	-0.23	-0.26	0.21	-0.59	-0.06		0.76	0.8	0.67	0.85	0.83	1.15	0.66	0.96
478	9	Circadian experiment - plants grown under 12h light-dark cycle and constant temperature, then sampled under continuous light and constant temperature, 40h	40h	-0.16	-0.31	-0.39	-0.24	-0.25	-0.14	-0.36	-0.39		0.9	0.8	0.76	0.84	0.84	0.91	0.78	0.76
479	9	Circadian experiment - plants grown under 12h light-dark cycle and constant temperature, then sampled under continuous light and constant temperature, 44h	44h	-0.18	-0.27	-0.25	0.16	-0.18	0.09	-0.44	-0.45		0.88	0.82	0.84	1.12	0.88	1.06	0.74	0.73
480	10	Circadian experiment - plants grown under 12h light-dark cycle and constant temperature, then sampled under continuous light and constant temperature, 0h	0h	0	0	0	0	0	0	0	0		1	1	1	1	1	1	1	1
481	10	Circadian experiment - plants grown under 12h light-dark cycle and constant temperature, then sampled under continuous light and constant temperature, 4h	4h	-0.03	-0.31	0.53	-0.6	-0.27	0.29	-0.5	0.13		0.98	0.8	1.45	0.66	0.82	1.22	0.7	1.09
482	10	Circadian experiment - plants grown under 12h light-dark cycle and constant temperature, then sampled under continuous light and constant temperature, 8h	8h	0.22	-0.18	0.76	-0.01	-0.1	0.02	-0.09	0.21		1.16	0.88	1.7	0.99	0.93	1.02	0.94	1.16
483	10	Circadian experiment - plants grown under 12h light-dark cycle and constant temperature, then sampled under continuous light and constant temperature, 12h	12h	0.19	0.34	0.55	-0.04	0.03	0.15	-0.57	0.24		1.14	1.27	1.47	0.97	1.02	1.11	0.67	1.18
484	10	Circadian experiment - plants grown under 12h light-dark cycle and constant temperature, then sampled under continuous light and constant temperature, 16h	16h	0.79	0.14	0.62	-0.67	0.13	0.04	-0.62	0.41		1.73	1.1	1.53	0.63	1.09	1.03	0.65	1.33
485	10	Circadian experiment - plants grown under 12h light-dark cycle and constant temperature, then sampled under continuous light and constant temperature, 20h	20h	0.65	0.02	0.16	-0.16	0.09	0.22	-0.24	0.18		1.57	1.01	1.11	0.89	1.06	1.16	0.84	1.13
486	10	Circadian experiment - plants grown under 12h light-dark cycle and constant temperature, then sampled under continuous light and constant temperature, 24h	24h	-0.68	-0.09	0.23	-0.35	-0.19	-0.06	-0.5	-0.17		0.62	0.94	1.17	0.78	0.88	0.96	0.7	0.89
487	10	Circadian experiment - plants grown under 12h light-dark cycle and constant temperature, then sampled under continuous light and constant temperature, 28h	28h	-0.5	-0.13	0.44	-0.24	-0.66	0.04	-0.81	0.06		0.71	0.91	1.36	0.84	0.63	1.02	0.57	1.04
488	10	Circadian experiment - plants grown under 12h light-dark cycle and constant temperature, then sampled under continuous light and constant temperature, 32h	32h	0.25	-0.01	0.76	-0.54	-0.2	-0.15	-0.18	0.25		1.19	0.99	1.69	0.69	0.87	0.9	0.88	1.19
489	10	Circadian experiment - plants grown under 12h light-dark cycle and constant temperature, then sampled under continuous light and constant temperature, 36h	36h	0.63	0.33	0.18	-0.28	-0.18	0.14	0	0.05		1.55	1.26	1.13	0.82	0.88	1.1	1	1.03
490	10	Circadian experiment - plants grown under 12h light-dark cycle and constant temperature, then sampled under continuous light and constant temperature, 40h	40h	0.57	-0.01	0.53	-0.22	-0.27	-0.03	-0.39	-0.15		1.49	0.99	1.44	0.85	0.83	0.98	0.76	0.9
491	10	Circadian experiment - plants grown under 12h light-dark cycle and constant temperature, then sampled under continuous light and constant temperature, 44h	44h	-0.48	-0.04	0.01	-0.55	-0.19	0.12	-0.33	-0.04		0.71	0.97	1.01	0.68	0.88	1.09	0.79	0.97
492	11	Control series - plants grown in constant dark but with a temperature cycle applied. Samples taken in constant dark and temperature, 0h	0h	0	0	-0.01	0	0	-0.01	0	0		1	1	0.99	1	1	0.99	1	1
493	11	Control series - plants grown in constant dark but with a temperature cycle applied. Samples taken in constant dark and temperature, 4h	4h	0.36	0.49	0.49	0.74	0.29	0.27	0.04	0.66		1.28	1.41	1.41	1.67	1.22	1.21	1.03	1.58
494	11	Control series - plants grown in constant dark but with a temperature cycle applied. Samples taken in constant dark and temperature, 8h	8h	-0.29	0.26	0.01	0.6	-0.06	0.35	-0.19	0.26		0.82	1.19	1.01	1.51	0.96	1.28	0.87	1.2
495	11	Control series - plants grown in constant dark but with a temperature cycle applied. Samples taken in constant dark and temperature, 12h	12h	-0.15	0.14	-0.09	0.42	0.22	0.39	-0.54	-0.01		0.9	1.1	0.94	1.34	1.16	1.31	0.69	0.99
496	11	Control series - plants grown in constant dark but with a temperature cycle applied. Samples taken in constant dark and temperature, 16h	16h	0.19	0.38	-0.04	0.56	0.03	-0.23	-0.55	0.04		1.14	1.3	0.97	1.47	1.02	0.85	0.68	1.03
497	11	Control series - plants grown in constant dark but with a temperature cycle applied. Samples taken in constant dark and temperature, 20h	20h	0.37	1.26	0.42	1.13	0.57	0.22	0.46	1.04		1.29	2.39	1.34	2.19	1.48	1.16	1.38	2.07
498	11	Control series - plants grown in constant dark but with a temperature cycle applied. Samples taken in constant dark and temperature, 24h	24h	-0.08	1.1	0.67	0.75	0.39	-0.09	-0.22	0.77		0.95	2.15	1.59	1.69	1.31	0.94	0.86	1.7
499	11	Control series - plants grown in constant dark but with a temperature cycle applied. Samples taken in constant dark and temperature, 28h	28h	-0.18	1.03	0.41	0.66	0.25	0.01	0.07	0.69		0.88	2.05	1.33	1.58	1.18	1	1.05	1.62
500	11	Control series - plants grown in constant dark but with a temperature cycle applied. Samples taken in constant dark and temperature, 32h	32h	0.29	0.92	0.35	0.57	0.3	-0.95	-0.88	0.55		1.22	1.89	1.27	1.49	1.23	0.52	0.54	1.46
501	11	Control series - plants grown in constant dark but with a temperature cycle applied. Samples taken in constant dark and temperature, 36h	36h	-0.41	0.54	0.05	0.69	-0.56	-0.37	-0.47	-0.24		0.75	1.45	1.03	1.62	0.68	0.77	0.72	0.84
502	11	Control series - plants grown in constant dark but with a temperature cycle applied. Samples taken in constant dark and temperature, 40h	40h	0.23	1.19	0.37	0.98	0.16	0.03	-0.37	0.52		1.17	2.28	1.3	1.98	1.11	1.02	0.77	1.43
503	11	Control series - plants grown in constant dark but with a temperature cycle applied. Samples taken in constant dark and temperature, 44h	44h	0.28	1.45	0.49	0.75	0.46	-0.13	0.26	0.67		1.21	2.74	1.41	1.68	1.37	0.91	1.2	1.59
504	12	4 d darkness then 1 min red light then 44 min darkness		-0.02	0.15	0.26	0.33	-0.17	-0.1	-0.12	0.23		0.98	1.11	1.2	1.25	0.89	0.93	0.92	1.17
505	12	4 d darkness then 5 min UV-A light then 40 min darkness		-0.14	0.09	0.01	0.16	-0.23	-0.27	0.12	0.12		0.91	1.07	1	1.11	0.85	0.83	1.09	1.09
506	12	4 d darkness then 5 min UV-A/B light then 40 min darkness		-0.22	0.07	0.07	0.01	-0.17	-0.34	0.25	0.13		0.85	1.05	1.05	1	0.89	0.79	1.19	1.09
507	12	4 d darkness then 45 min continuous red light		-0.3	0.2	0.04	0.2	0.07	-0.25	0.5	0.31		0.81	1.15	1.03	1.15	1.04	0.84	1.41	1.24
508	12	4 d darkness then 45 min continuous far-red light		-0.19	0.08	0.42	0.19	-0.14	-0.17	0.37	0.28		0.87	1.06	1.34	1.14	0.91	0.89	1.29	1.21
509	12	4 d darkness then 45 min continuous blue light		-0.38	0.13	-0.28	0.16	-0.09	-0.34	-0.42	0.17		0.77	1.1	0.82	1.12	0.94	0.79	0.74	1.12
510	12	4 d darkness then 45 min continuous white light		0.01	0.06	0.27	0.28	-0.12	-0.35	-0.06	0		1	1.04	1.21	1.22	0.92	0.78	0.96	1
511	12	dark control 44min		-0.01	-0.01	0	-0.01	-0.01	0	0	0		0.99	0.99	1	0.99	0.99	1	1	1
512	13	4 d darkness then 1 min red light then 4 h darkness		-0.04	-0.29	0.28	-0.1	0.08	0.24	-0.33	-0.06		0.97	0.81	1.21	0.93	1.05	1.18	0.79	0.96
513	13	4 d darkness then 5 min UV-A light then 4 h darkness		-0.03	-0.21	0.29	-0.44	0.04	0.13	-0.5	-0.25		0.98	0.87	1.22	0.73	1.03	1.1	0.71	0.84
514	13	4 d darkness then 5 min UV-A/B light then 4 h darkness		0.17	-0.41	0.36	-0.64	-0.1	-0.18	-0.58	-0.56		1.12	0.75	1.28	0.64	0.93	0.88	0.67	0.67
515	13	4 d darkness then 4 h continuous red light	4h R	0.44	-0.21	-0.11	-0.39	0.44	0.19	-0.94	-0.06		1.36	0.86	0.92	0.76	1.35	1.14	0.52	0.95
516	13	4 d darkness then 4 h continuous far-red light	4h FR	0.6	-0.24	0.37	-0.55	0.48	-0.03	-1.14	-0.11		1.51	0.84	1.29	0.68	1.4	0.98	0.45	0.93
517	13	4 d darkness then 4 h continuous blue light	4h Bl	0.41	-0.34	0.3	-0.34	0.38	-0.04	-1.22	0.01		1.33	0.79	1.23	0.79	1.3	0.97	0.43	1.01
518	13	4 d darkness then 4 h continuous white light	4h W	0.4	-0.37	0.19	-0.47	0.55	0.02	-0.97	0.08		1.32	0.77	1.14	0.72	1.47	1.01	0.51	1.05
519	13	dark control 4h	dark	0	-0.01	0	0	0	0	-0.01	0		1	0.99	1	1	1	1	0.99	1
